# Supplementary material for: Global knowledge gaps in acute febrile illness etiologic investigations: A scoping review
Source: PLoS Negl Trop Dis. 2019 Nov 15;13(11):e0007792. doi: 10.1371/journal.pntd.0007792 (PMC6881070; doi:10.1371/journal.pntd.0007792)
Supplement: S2 File — (XLSX) [file pntd.0007792.s005.xlsx]

## Sheet: Abstract_full_list&result
No.	Publication Title	Journal Reference	Full Text Review	Meet_Inclusion_criteria	Meet_Exclusion_criteria
1	Dengue vaccine. [Review] [66 refs]	Journal of the Medical Association of Thailand. 88 Suppl 3:S363-77, 2005 Nov.	Exclude	NO	Doesn't meet inclusion criteria
2	Scrub typhus. [Review] [36 refs]	Journal of the Association of Physicians of India. 53:954-8, 2005 Nov.	Exclude	NO	Doesn't meet inclusion criteria
3	Structural features of lipopolysaccharide from Rickettsia typhi: the causative agent of endemic typhus.	Annals of the New York Academy of Sciences. 1063:259-60, 2005 Dec.	Exclude	NO	Doesn't meet inclusion criteria
4	Screening of patients with acute febrile illness for leptospirosis using clinical criteria and serology.	National Medical Journal of India. 18(5):244-6, 2005 Sep-Oct.	Exclude	NO	Doesn't meet inclusion criteria
5	The degree of chills for risk of bacteremia in acute febrile illness.	American Journal of Medicine. 118(12):1417, 2005 Dec.	Exclude	NO	Doesn't meet inclusion criteria
6	Urinary tract infection in children. [Review] [53 refs]	American Family Physician. 72(12):2483-8, 2005 Dec 15.	Exclude	NO	Doesn't meet inclusion criteria
7	Unusual clinical manifestations of leptospirosis. [Review] [77 refs]	Journal of Postgraduate Medicine. 51(3):179-83, 2005 Jul-Sep.	Exclude	NO	Doesn't meet inclusion criteria
8	Development of effective therapies against West Nile virus infection. [Review] [239 refs]	Expert Review of Antiinfective Therapy. 3(6):931-44, 2005 Dec.	Exclude	NO	Doesn't meet inclusion criteria
9	Weil's disease: an unusually fulminant presentation characterized by pulmonary hemorrhage and shock.	Brazilian Journal of Infectious Diseases. 9(4):336-40, 2005 Aug.	Exclude	NO	Doesn't meet inclusion criteria
10	Pasteurella multocida bacteremia and tuboovarian abscess.	Obstetrics & Gynecology. 106(5 Pt 2):1220-2, 2005 Nov.	Exclude	NO	Doesn't meet inclusion criteria
11	A pilot study for serological evidence of hantavirus infection in human population in south India.	Indian Journal of Medical Research. 122(3):211-5, 2005 Sep.	Include	YES	NO
12	A simple prediction algorithm for bacteraemia in patients with acute febrile illness.	Qjm. 98(11):813-20, 2005 Nov.	Exclude	NO	Doesn't meet inclusion criteria
13	Acute Q fever lobar pneumonia: a case report.	Journal of Infection. 51(3):e89-91, 2005 Oct.	Exclude	NO	Doesn't meet inclusion criteria
14	Leptospirosis. [Review] [112 refs]	Current Opinion in Infectious Diseases. 18(5):376-86, 2005 Oct.	Exclude	NO	Doesn't meet inclusion criteria
15	Hantavirus infection in Thailand: first clinical case report.	Southeast Asian Journal of Tropical Medicine & Public Health. 36(3):700-3, 2005 May.	Exclude	NO	Doesn't meet inclusion criteria
16	Leptospirosis--an overview. [Review] [26 refs]	Journal of the Association of Physicians of India. 53:545-51, 2005 Jun.	Exclude	NO	Doesn't meet inclusion criteria
17	Hospital-based surveillance for acute febrile illness in Egypt: a focus on community-acquired bloodstream infections.	American Journal of Tropical Medicine & Hygiene. 73(2):392-9, 2005 Aug.	Include	YES	NO
18	Mild, self-resolving acute leptospirosis in an HIV-infected patient in the Peruvian Amazon.	American Journal of Tropical Medicine & Hygiene. 73(1):67-8, 2005 Jul.	Exclude	NO	Doesn't meet inclusion criteria
19	Two adults requiring implantable defibrillators because of ventricular tachycardia and left ventricular dysfunction caused by presumed Kawasaki disease.	Circulation Journal. 69(7):870-4, 2005 Jul.	Exclude	NO	Doesn't meet inclusion criteria
20	Impact of the 1997 revised Centers for Disease Control criteria on case rates of legionellosis in Taiwan: review of 38 cases at a teaching hospital, 1998-2002.	Journal of Microbiology, Immunology & Infection. 38(3):211-7, 2005 Jun.	Exclude	NO	Doesn't meet inclusion criteria
21	Hantavirus infection in Thailand: first clinical case report.	Southeast Asian Journal of Tropical Medicine & Public Health. 36(1):217-20, 2005 Jan.	Exclude	Duplicate	Doesn't meet inclusion criteria
22	Serum and urine sodium levels in dengue patients.	Southeast Asian Journal of Tropical Medicine & Public Health. 36(1):197-9, 2005 Jan.	Exclude	NO	Doesn't meet inclusion criteria
23	Development and evaluation of a latex agglutination test for the rapid diagnosis of scrub typhus.	Southeast Asian Journal of Tropical Medicine & Public Health. 36(1):108-12, 2005 Jan.	Exclude	NO	Doesn't meet inclusion criteria
24	Water and sodium disturbances predict prognosis of acute disease in long term cared frail elderly.	Archives of Gerontology & Geriatrics. 40(3):317-26, 2005 May-Jun.	Exclude	NO	Doesn't meet inclusion criteria
25	Short report: prospective evaluation of a multi-test strip for the diagnoses of scrub and murine typhus, leptospirosis, dengue Fever, and Salmonella typhi infection.	American Journal of Tropical Medicine & Hygiene. 72(1):10-2, 2005 Jan.	Exclude	YES	YES
26	Epidemiology of Kawasaki disease in Japan.	JMAJ - Japan Medical Association Journal; 2005. 48(4):183-193. 60 ref.	Exclude	NO	Doesn't meet inclusion criteria
27	Prospective evaluation of a multi-test strip for the diagnoses of scrub and murine typhus, leptospirosis, dengue fever, and Salmonella typhi infection.	American Journal of Tropical Medicine and Hygiene; 2005. 72(1):10-12. 12 ref.	Exclude	YES	YES
28	Etiology of abdominal pain in dengue fever.	Dengue Bulletin. 29 (pp 85-89), 2005. Date of Publication: December 2005.	Exclude	NO	Doesn't meet inclusion criteria
29	Brief report: Mild, self-resolving acute leptospirosis in an HIV-infected patient in the Peruvian Amazon.	American Journal of Tropical Medicine and Hygiene. 73 (1) (pp 67-68), 2005. Date of Publication: July 2005.	Exclude	NO	Doesn't meet inclusion criteria
30	Fever and bilateral infiltrates on chest radiographs in patients with bronchial asthma.	Medicus. 6 (1) (pp 35-37), 2005. Date of Publication: April 2005.	Exclude	NO	Doesn't meet inclusion criteria
31	Pulmonary manifestations of malaria : recognition and management.	Treatments in Respiratory Medicine. 5(6):419-28, 2006.	Exclude	NO	Doesn't meet inclusion criteria
32	Scrub typhus in Himalayas.	Emerging Infectious Diseases. 12(10):1590-2, 2006 Oct.	Exclude	YES	YES
33	Rapid diagnosis of scrub typhus in rural Thailand using polymerase chain reaction.	American Journal of Tropical Medicine & Hygiene. 75(6):1099-102, 2006 Dec.	Exclude	NO	Doesn't meet inclusion criteria
34	Retrospective serosurvey of leptospirosis among patients with acute febrile illness and hepatitis in Egypt.	American Journal of Tropical Medicine & Hygiene. 75(6):1085-9, 2006 Dec.	Include	YES	NO
35	Epidemiological, clinical and laboratory characteristics of patients with human granulocytic anaplasmosis in Slovenia.	Wiener Klinische Wochenschrift. 118(21-22):708-13, 2006 Nov.	Exclude	NO	Doesn't meet inclusion criteria
36	Early Dengue infection and outcome study (EDEN) - study design and preliminary findings.	Annals of the Academy of Medicine, Singapore. 35(11):783-9, 2006 Nov.	Include	YES	NO
37	Pandemic influenza: clinical issues. [Review] [31 refs]	Medical Journal of Australia. 185(10 Suppl):S44-7, 2006 Nov 20.	Exclude	NO	Doesn't meet inclusion criteria
38	Clinical diagnosis and treatment of human granulocytotropic anaplasmosis. [Review] [61 refs]	Annals of the New York Academy of Sciences. 1078:236-47, 2006 Oct.	Exclude	NO	Doesn't meet inclusion criteria
39	Effectiveness of virosomal subunit influenza vaccine in preventing influenza-related illnesses and its social and economic consequences in children aged 3-14 years: a prospective cohort study.	Vaccine. 24(44-46):6638-42, 2006 Nov 10.	Exclude	NO	Doesn't meet inclusion criteria
40	Determining risk for severe leptospirosis by molecular analysis of environmental surface waters for pathogenic Leptospira.	PLoS Medicine / Public Library of Science. 3(8):e308, 2006 Aug.	Exclude	NO	Doesn't meet inclusion criteria
41	Gloves and socks syndrome caused by parvovirus B19 infection.	Dermatology Online Journal. 12(6):19, 2006.	Exclude	YES	YES
42	Management of fever without source in young children presenting to an emergency room.	Acta Paediatrica. 95(11):1446-50, 2006 Nov.	Exclude	NO	Doesn't meet inclusion criteria
43	Pseudotyped viruses permit rapid detection of neutralizing antibodies in human and equine serum against Venezuelan equine encephalitis virus.	American Journal of Tropical Medicine & Hygiene. 75(4):702-9, 2006 Oct.	Exclude	NO	Doesn't meet inclusion criteria
44	Dengue as a cause of acute undifferentiated fever in Vietnam.	BMC Infectious Diseases. 6:123, 2006.	Include	YES	NO
45	Genetic relationships among Mayaro and Una viruses suggest distinct patterns of transmission.	American Journal of Tropical Medicine & Hygiene. 75(3):461-9, 2006 Sep.	Exclude	NO	Doesn't meet inclusion criteria
46	Acute symptomatic gastritis due to Helicobacter heilmannii.	Helicobacter. 11(5):446-50, 2006 Oct.	Exclude	NO	Doesn't meet inclusion criteria
47	Dengue fever with papilledema: a case of dengue-3 virus infection in central nervous system.	Journal of Clinical Virology. 37(1):65-7, 2006 Sep.	Exclude	NO	Doesn't meet inclusion criteria
48	Management of multiple and large pancreatic pseudocysts by endoscopic transpapillary nasopancreatic drainage alone.	American Journal of Gastroenterology. 101(8):1780-6, 2006 Aug.	Exclude	NO	Doesn't meet inclusion criteria
49	Convulsive status epilepticus in Thai children at Ramathibodi Hospital.	Journal of the Medical Association of Thailand. 89(6):803-8, 2006 Jun.	Exclude	NO	Doesn't meet inclusion criteria
50	Postexposure treatment with doxycycline for the prevention of tick-borne relapsing fever.	New England Journal of Medicine. 355(2):148-55, 2006 Jul 13.	Exclude	NO	Doesn't meet inclusion criteria
51	Rapid enzyme-linked immunosorbent assay for the diagnosis of human brucellosis in surveillance and clinical settings in Egypt.	Saudi Medical Journal. 27(7):975-81, 2006 Jul.	Exclude	YES	YES
52	A genetic basis for human susceptibility to West Nile virus.	Trends in Microbiology. 14(7):287-9, 2006 Jul.	Exclude	NO	Doesn't meet inclusion criteria
53	Brucellosis is not a major cause of febrile illness in patients at public health care facilities in Binh Thuan Province, Vietnam.	Journal of Infection. 53(1):12-5, 2006 Jul.	Include	YES	NO
54	Effectiveness of influenza vaccination in preventing influenza-like illness among community-dwelling elderly: population-based cohort study in Japan.	Vaccine. 24(27-28):5546-51, 2006 Jul 7.	Exclude	NO	Doesn't meet inclusion criteria
55	Acute undifferentiated fever in Binh Thuan province, Vietnam: imprecise clinical diagnosis and irrational pharmaco-therapy.	Tropical Medicine & International Health. 11(6):869-79, 2006 Jun.	Exclude	NO	Doesn't meet inclusion criteria
56	Causes of acute, undifferentiated, febrile illness in rural Thailand: results of a prospective observational study.	Annals of Tropical Medicine & Parasitology. 100(4):363-70, 2006 Jun.	Include	YES	NO
57	Dengue fever in malaria endemic areas.	Jcpsp, Journal of the College of Physicians & Surgeons - Pakistan. 16(5):340-2, 2006 May.	Include	YES	NO
58	Evaluation of a commercial latex agglutination assay for serological diagnosis of leptospirosis.	Journal of Clinical Microbiology. 44(5):1853-5, 2006 May.	Exclude	NO	Doesn't meet inclusion criteria
59	Morbidity and mortality associated with vasopressin analogue treatment. [Review] [39 refs]	Journal of Pediatric Endocrinology. 19(3):197-201, 2006 Mar.	Exclude	NO	Doesn't meet inclusion criteria
60	Vaccine-preventable adenoviral respiratory illness in US military recruits, 1999-2004.	Vaccine. 24(15):2835-42, 2006 Apr 5.	Include	YES	NO
61	Inactivated influenza vaccine effectiveness in children under 6 years of age during the 2002-2003 season.	Vaccine. 24(7):957-63, 2006 Feb 13.	Exclude	NO	Doesn't meet inclusion criteria
62	Expression of CD180, a toll-like receptor homologue, is up-regulated in children with Kawasaki disease.	Journal of Molecular Medicine. 84(2):168-74, 2006 Feb.	Exclude	NO	Doesn't meet inclusion criteria
63	Dengue as a cause of acute undifferentiated fever in Vietnam.	BMC Infectious Diseases; 2006. 6(123):(25 July 2006). 19 ref.	Exclude	Duplicate	Doesn't meet inclusion criteria
64	Febrile illness associated with Rickettsia conorii infection in dogs from Sicily. (Special Issue: Zoonotic diseases.)	Emerging Infectious Diseases; 2006. 12(12):1985-1988. 15 ref.	Exclude	NO	Doesn't meet inclusion criteria
65	Dengue fever with papilledema: a case of dengue-3 virus infection in central nervous system.	Journal of Clinical Virology; 2006. 37(1):65-67. 13 ref.	Exclude	Duplicate	Doesn't meet inclusion criteria
66	Leptospirosis in the tropics and in travelers.	Current Infectious Disease Reports; 2006. 8(1):51-58.	Exclude	NO	Doesn't meet inclusion criteria
67	Determining risk for severe leptospirosis by molecular analysis of environmental surface waters for pathogenic Leptospira.	PLoS Medicine; 2006. 3(8):e308. 27 ref.	Exclude	Duplicate	Doesn't meet inclusion criteria
68	New world hantavirus in humans, French Guiana.	Emerging Infectious Diseases; 2006. 12(8):1294-1295. 10 ref.	Include	YES	NO
69	Magnitude and features of scrub typhus and spotted fever in children in India.	Journal of Tropical Pediatrics; 2006. 52(3):228-229. 5 ref.	Include	YES	NO
70	Dengue and other febrile illnesses among children in the Philippines.	Dengue Bulletin. 30 (pp 26-34), 2006. Date of Publication: December 2006.	Include	YES	NO
71	Gloves and socks syndrome caused by parvovirus B19 infection.	Dermatology Online Journal. 12 (6) (no pagination), 2006. Article Number: 19. Date of Publication: October 2006.	Exclude	Duplicate	Doesn't meet inclusion criteria
72	Dengue as a cause of acute undifferentiated fever in Vietnam.	BMC Infectious Diseases. 6 (no pagination), 2006. Article Number: 123. Date of Publication: 25 Jul 2006.	Exclude	Duplicate	Doesn't meet inclusion criteria
73	Determining risk for severe leptospirosis by molecular analysis of environmental surface waters for pathogenic Leptospira.	PLoS Medicine. 3 (8) (pp 1329-1340), 2006. Date of Publication: 2006.	Exclude	Duplicate	Doesn't meet inclusion criteria
74	Thrombocytopenia in hospitalized malaria patients.	Pakistan Journal of Medical Sciences. 22 (2) (pp 141-143), 2006. Date of Publication: April/June 2006.	Include	YES	NO
75	Juvenile form of myasthenia gravis presenting as recurrent pulmonary infection with atelectasis.	Pediatrics International. 49(6):1007-8, 2007 Dec.	Exclude	NO	Doesn't meet inclusion criteria
76	Dengue infection: a growing global health threat. [Review] [65 refs]	Bioscience Trends. 1(2):90-6, 2007 Oct.	Exclude	NO	Doesn't meet inclusion criteria
77	Co-infection of dengue virus and chikungunya virus in two patients with acute febrile illness.	Medical Journal of Malaysia. 62(4):335-6, 2007 Oct.	Exclude	NO	Doesn't meet inclusion criteria
78	Outbreak of chikungunya due to virus of Central/East African genotype in Malaysia.	Medical Journal of Malaysia. 62(4):323-8, 2007 Oct.	Exclude	NO	Doesn't meet inclusion criteria
79	Childhood scrub typhus in eastern Taiwan: ten-year experience from a medical center.	Acta Paediatrica Taiwanica. 48(6):332-6, 2007 Nov-Dec.	Exclude	NO	Doesn't meet inclusion criteria
80	Neurological complications in Chikungunya fever.	Journal of the Association of Physicians of India. 55:765-9, 2007 Nov.	Exclude	NO	Doesn't meet inclusion criteria
81	Pediatric pelvic osteomyelitis.	Clinical Pediatrics. 46(9):787-90, 2007 Nov.	Exclude	NO	Doesn't meet inclusion criteria
82	Identification of novel small-molecule inhibitors of West Nile virus infection.	Journal of Virology. 81(21):11992-2004, 2007 Nov.	Exclude	NO	Doesn't meet inclusion criteria
83	High risk of temporary alteration of semen parameters after recent acute febrile illness.	Fertility & Sterility. 88(4):970.e1-7, 2007 Oct.	Exclude	NO	Doesn't meet inclusion criteria
84	Current status of leptospirosis in Japan and Philippines. [Review] [34 refs]	Comparative Immunology, Microbiology & Infectious Diseases. 30(5-6):399-413, 2007 Sep.	Exclude	NO	Doesn't meet inclusion criteria
85	Epidemiologic features of human babesiosis in Wisconsin, 1996-2005.	WMJ. 106(4):191-5, 2007 Jul.	Exclude	NO	Doesn't meet inclusion criteria
86	Concurrent infections in acute febrile illness patients in Egypt.	American Journal of Tropical Medicine & Hygiene. 77(2):390-2, 2007 Aug.	Include	YES	NO
87	Clinical experience of 17 cases of imported malaria at a Taiwan university hospital, 1999-2005.	Journal of Microbiology, Immunology & Infection. 40(3):209-15, 2007 Jun.	Exclude	NO	Doesn't meet inclusion criteria
88	Therapeutic dose of acetaminophen with fatal hepatic necrosis and acute renal failure.	Journal of the Medical Association of Thailand. 90(6):1244-7, 2007 Jun.	Exclude	NO	Doesn't meet inclusion criteria
89	Ehrlichioses in humans: epidemiology, clinical presentation, diagnosis, and treatment. [Review] [30 refs]	Clinical Infectious Diseases. 45 Suppl 1:S45-51, 2007 Jul 15.	Exclude	NO	Doesn't meet inclusion criteria
90	First case of successful allogeneic stem cell transplantation in an HIV-patient who acquired severe aplastic anemia.	Haematologica. 92(4):e56-8, 2007 Apr.	Exclude	NO	Doesn't meet inclusion criteria
91	Brucellosis as a cause of acute febrile illness in Egypt.	Transactions of the Royal Society of Tropical Medicine & Hygiene. 101(7):707-13, 2007 Jul.	Include	YES	NO
92	Key differentiating features between scrub typhus and hemorrhagic fever with renal syndrome in northern China.	American Journal of Tropical Medicine & Hygiene. 76(5):801-5, 2007 May.	Exclude	NO	Doesn't meet inclusion criteria
93	Q fever in an American tourist returned from Australia.	Travel Medicine & Infectious Disease. 5(3):194-5, 2007 May.	Exclude	NO	Doesn't meet inclusion criteria
94	Optimization of culture of Leptospira from humans with leptospirosis.	Journal of Clinical Microbiology. 45(4):1363-5, 2007 Apr.	Exclude	YES	YES
95	Imported melioidosis with an isolated cutaneous presentation in a 90-year-old traveller from Bangladesh.	Bulletin de la Societe de Pathologie Exotique. 100(1):22-5, 2007 Feb.	Exclude	YES	YES
96	Kawasaki disease with coronary artery sequelae.	Obstetrics & Gynecology. 109(2 Pt2):517-9, 2007 Feb.	Exclude	NO	Doesn't meet inclusion criteria
97	Scrub typhus: clinical, pathologic, and imaging findings. [Review] [42 refs]	Radiographics. 27(1):161-72, 2007 Jan-Feb.	Exclude	NO	Doesn't meet inclusion criteria
98	Prevention and early treatment of invasive fungal infection in patients with cancer and neutropenia and in stem cell transplant recipients in the era of newer broad-spectrum antifungal agents and diagnostic adjuncts.	Clinical Infectious Diseases. 44(3):402-9, 2007 Feb 1.	Exclude	NO	Doesn't meet inclusion criteria
99	An evaluation of the relative efficacy of tulathromycin for the treatment of undifferentiated fever in feedlot calves in Nebraska.	Canadian Veterinary Journal; 2007. 48(6):600-606. 31 ref.	Exclude	NO	Doesn't meet inclusion criteria
100	A resistant case of Kawasaki disease.	Malta Medical Journal; 2007. 19(4):27-29. 7 ref.	Exclude	NO	Doesn't meet inclusion criteria
101	Reverse genetics for peste-des-petits-ruminants virus (PPRV): promoter and protein specificities.	Virus Research; 2007. 126(1/2):250-255. 26 ref.	Exclude	NO	Doesn't meet inclusion criteria
102	Louse-borne relapsing fever and malaria co-infection in Ethiopia.	Tropical Doctor; 2007. 37(2):121-122. 5 ref.	Exclude	NO	Doesn't meet inclusion criteria
103	Optimization of culture of Leptospira from humans with leptospirosis.	Journal of Clinical Microbiology; 2007. 45(4):1363-1365. 10 ref.	Exclude	Duplicate	Doesn't meet inclusion criteria
104	Acute Q fever with jaundice and pleuritis refractory to doxycycline or levofloxacin monotherapy: A case report.	Journal of Internal Medicine of Taiwan. 18 (6) (pp 371-374), 2007. Date of Publication: December 2007.	Exclude	NO	Doesn't meet inclusion criteria
105	Asymptomatic myocardial involvement in acute dengue virus infection in a cohort of adult Sri Lankans admitted to a tertiary referral centre.	British Journal of Cardiology. 14 (3) (pp 171-173), 2007. Date of Publication: May/June 2007.	Exclude	NO	Doesn't meet inclusion criteria
106	Orientia Tsutsugamushi-induced leukocytoclastic vasculitis - A case report.	Dermatologica Sinica. 25 (2) (pp 142-146), 2007. Date of Publication: June 2007.	Exclude	NO	Doesn't meet inclusion criteria
107	Hepatic vasculitis presenting with multiple sterile liver abscesses in a patient with systemic lupus erythematosus.	APLAR Journal of Rheumatology. 10 (1) (pp 64-68), 2007. Date of Publication: April 2007.	Exclude	NO	Doesn't meet inclusion criteria
108	Leptospirosis: an emerging global public health problem. [Review] [86 refs]	Journal of Biosciences. 33(4):557-69, 2008 Nov.	Exclude	NO	Doesn't meet inclusion criteria
109	Real-time PCR for detecting circulating dengue virus in the Guangdong Province of China in 2006.	Journal of Medical Microbiology. 57(Pt 12):1547-52, 2008 Dec.	Exclude	NO	Doesn't meet inclusion criteria
110	Prevalence and clinical differentiation of dengue fever in children in northern India.	Infection. 36(5):444-9, 2008 Oct.	Include	YES	NO
111	Influenza vaccine effectiveness among elderly persons living in the community during the 2003--2004 season.	Vaccine. 26(50):6477-80, 2008 Nov 25.	Exclude	NO	Doesn't meet inclusion criteria
112	Influenza vaccine effectiveness and confounding factors among young children.	Vaccine. 26(50):6481-5, 2008 Nov 25.	Exclude	NO	Doesn't meet inclusion criteria
113	Pediatric scrub typhus in Indian Himalayas.	Indian Journal of Pediatrics. 75(9):947-9, 2008 Sep.	Exclude	NO	Doesn't meet inclusion criteria
114	Diagnosis of leptospirosis by recombinant antigen based single serum dilution ELISA.	Indian Journal of Medical Research. 128(2):172-7, 2008 Aug.	Exclude	NO	Doesn't meet inclusion criteria
115	Emergence and disappearance of a virulent clone of Haemophilus influenzae biogroup aegyptius, cause of Brazilian purpuric fever. [Review] [67 refs]	Clinical Microbiology Reviews. 21(4):594-605, 2008 Oct.	Exclude	YES	YES
116	Underrecognition of leptospirosis during a dengue fever outbreak in Hawaii, 2001-2002.	Vector Borne & Zoonotic Diseases. 8(4):541-7, 2008 Aug.	Include	YES	NO
117	Powassan encephalitis and Colorado tick fever. [Review] [103 refs]	Infectious Disease Clinics of North America. 22(3):545-59, x, 2008 Sep.	Exclude	NO	Doesn't meet inclusion criteria
118	Human granulocytic anaplasmosis. [Review] [86 refs]	Infectious Disease Clinics of North America. 22(3):433-48, viii, 2008 Sep.	Exclude	NO	Doesn't meet inclusion criteria
119	T7 RNA polymerase-dependent and -independent systems for cDNA-based rescue of Rift Valley fever virus.	Journal of General Virology. 89(Pt 9):2157-66, 2008 Sep.	Exclude	NO	Doesn't meet inclusion criteria
120	Serologic evidence of Anaplasma phagocytophilum infections in patients with a history of tick bite in central Slovakia.	Wiener Klinische Wochenschrift. 120(13-14):427-31, 2008.	Exclude	NO	Doesn't meet inclusion criteria
121	Positive serology for dengue viral infection in pediatric patients with Kawasaki disease in southern Thailand.	Circulation Journal. 72(9):1492-4, 2008 Sep.	Exclude	NO	Doesn't meet inclusion criteria
122	Preparing for pandemic influenza. [Review] [60 refs]	Journal of Perinatal & Neonatal Nursing. 22(3):191-202; quiz 203-4, 2008 Jul-Sep.	Exclude	NO	Doesn't meet inclusion criteria
123	A case report of relapsing fever.	Indian Journal of Pathology & Microbiology. 51(2):292-3, 2008 Apr-Jun.	Exclude	YES	YES
124	Dengue virus infection in late pregnancy and transmission to the infants.	Pediatric Infectious Disease Journal. 27(6):500-4, 2008 Jun.	Exclude	NO	Doesn't meet inclusion criteria
125	Infant morbidity in an Indian slum birth cohort.	Archives of Disease in Childhood. 93(6):479-84, 2008 Jun.	Exclude	NO	Doesn't meet inclusion criteria
126	Whole-genome expression profiling reveals that inhibition of host innate immune response pathways by Ebola virus can be reversed by a single amino acid change in the VP35 protein.	Journal of Virology. 82(11):5348-58, 2008 Jun.	Exclude	NO	Doesn't meet inclusion criteria
127	Acute febrile respiratory illness in the ICU: reducing disease transmission. [Review] [76 refs]	Chest. 133(5):1221-31, 2008 May.	Exclude	NO	Doesn't meet inclusion criteria
128	Dengue fever outbreak: a clinical management experience.	Jcpsp, Journal of the College of Physicians & Surgeons - Pakistan. 18(1):8-12, 2008 Jan.	Include	YES	NO
129	Descriptive epidemiology of dengue transmission in Uttar Pradesh.	Indian Pediatrics. 45(4):315-8, 2008 Apr.	Include	YES	NO
130	African tick bite fever--papulovesicular exanthem with fever after staying in South Africa.	Journal der Deutschen Dermatologischen Gesellschaft. 6(5):379-81, 2008 May.	Exclude	YES	YES
131	Human leptospirosis caused by a new, antigenically unique Leptospira associated with a Rattus species reservoir in the Peruvian Amazon.	PLoS Neglected Tropical Diseases [electronic resource]. 2(4):e213, 2008.	Exclude	NO	Doesn't meet inclusion criteria
132	Evaluation of an NS1 antigen detection for diagnosis of acute dengue infection in patients with acute febrile illness.	Diagnostic Microbiology & Infectious Disease. 60(4):387-91, 2008 Apr.	Exclude	YES	YES
133	Nonmalarial acute undifferentiated fever in a rural hospital in central India: diagnostic uncertainty and overtreatment with antimalarial agents.	American Journal of Tropical Medicine & Hygiene. 78(3):393-9, 2008 Mar.	Exclude	NO	Doesn't meet inclusion criteria
134	Decision tree algorithms predict the diagnosis and outcome of dengue fever in the early phase of illness.	PLoS Neglected Tropical Diseases [electronic resource]. 2(3):e196, 2008.	Include	YES	NO
135	Cardiovascular lesions in leptospirosis: an autopsy study.	Journal of Infection. 56(3):197-203, 2008 Mar.	Exclude	NO	Doesn't meet inclusion criteria
136	Murine typhus: an unrecognized suburban vectorborne disease. [Review] [52 refs]	Clinical Infectious Diseases. 46(6):913-8, 2008 Mar 15.	Exclude	NO	Doesn't meet inclusion criteria
137	Phylogenetic analysis of the NS5 gene of dengue viruses isolated in Ecuador.	Virus Research. 132(1-2):197-200, 2008 Mar.	Exclude	NO	Doesn't meet inclusion criteria
138	Isolation and characterization of Bartonella bacilliformis from an expatriate Ecuadorian.	Journal of Clinical Microbiology. 46(2):627-37, 2008 Feb.	Exclude	NO	Doesn't meet inclusion criteria
139	The exanthem of dengue fever: Clinical features of two US tourists traveling abroad. [Review] [50 refs]	Journal of the American Academy of Dermatology. 58(2):308-16, 2008 Feb.	Exclude	NO	Doesn't meet inclusion criteria
140	Acute Q fever in southern Taiwan: atypical manifestations of hyperbilirubinemia and prolonged fever.	Diagnostic Microbiology & Infectious Disease. 60(2):211-6, 2008 Feb.	Exclude	NO	Doesn't meet inclusion criteria
141	Leptospirosis in the Andaman Islands, India. [Review] [18 refs]	Transactions of the Royal Society of Tropical Medicine & Hygiene. 102(2):117-22, 2008 Feb.	Exclude	NO	Doesn't meet inclusion criteria
142	Ga-67 and CT fusion imaging of an infected aortic graft.	Clinical Nuclear Medicine. 33(1):41-3, 2008 Jan.	Exclude	NO	Doesn't meet inclusion criteria
143	Tuberculosis in hemodialysis patients in area of high incidence of Mycobacterium tuberculosis and human immunodeficiency virus infection.	Dialysis & Transplantation; 2008. 37(12):486-490. 26 ref.	Exclude	NO	Doesn't meet inclusion criteria
144	A comparison of 2 vaccination programs in feedlot calves at ultra-high risk of developing undifferentiated fever/bovine respiratory disease.	Canadian Veterinary Journal; 2008. 49(5):463-472. 22 ref.	Exclude	NO	Doesn't meet inclusion criteria
145	"I never had the money for blood testing" - caretakers' experiences of care-seeking for fatal childhood fevers in rural Uganda - a mixed methods study.	BMC International Health and Human Rights; 2008. 8(12):(02 December 2008). 41 ref.	Exclude	NO	Doesn't meet inclusion criteria
146	Human leptospirosis caused by a new, antigenically unique Leptospira associated with a Rattus species reservoir in the Peruvian Amazon.	PLoS Neglected Tropical Diseases; 2008. 2(4):e213. 39 ref.	Exclude	Duplicate	Doesn't meet inclusion criteria
147	Diagnosis of leptospirosis by recombinant antigen based single serum dilution ELISA.	Indian Journal of Medical Research; 2008. 128(2):172-177. 21 ref.	Exclude	Duplicate	Doesn't meet inclusion criteria
148	Emergence and disappearance of a virulent clone of Haemophilus influenzae biogroup aegyptius, cause of Brazilian purpuric fever.	Clinical Microbiology Reviews; 2008. 21(4):594-605.	Exclude	YES	YES
149	Serologic evidence of Anaplasma phagocytophilum infections in patients with a history of tick bite in central Slovakia.	Wiener Klinische Wochenschrift; 2008. 120(13/14):427-431.	Exclude	Duplicate	Doesn't meet inclusion criteria
150	Acute febrile illness and a splenic mass in a 15-year-old West African immigrant.	Canadian Journal of Infectious Diseases & Medical Microbiology; 2008. 19(4):311-312. 8 ref.	Exclude	YES	YES
151	Descriptive epidemiology of dengue transmission in Uttar Pradesh.	Indian Pediatrics; 2008. 45(4):315-318. 16 ref.	Exclude	Duplicate	Doesn't meet inclusion criteria
152	Cardiovascular lesions in leptospirosis: an autopsy study.	Journal of Infection; 2008. 56(3):197-203. 22 ref.	Exclude	Duplicate	Doesn't meet inclusion criteria
153	Dengue fever outbreak: a clinical management experience.	JCPSP, Journal of the College of Physicians and Surgeons Pakistan; 2008. 18(1):8-12. 25 ref.	Exclude	Duplicate	Doesn't meet inclusion criteria
154	Isolation and characterization of Bartonella bacilliformis from an expatriate Ecuadorian.	Journal of Clinical Microbiology; 2008. 46(2):627-637. 45 ref.	Exclude	Duplicate	Doesn't meet inclusion criteria
155	Tick-borne encephalitis in the Tyrol (Austria): Changes in incidence and endemicity 2000-2006.	International Journal of Medical Microbiology. 298 (SUPPL. 1) (pp 88-93), 2008. Date of Publication: 01 Sep 2008.	Exclude	NO	Doesn't meet inclusion criteria
156	Mortality analysis of patients of acute febrile illness during monsoon in a tertiary care hospital of mumbai.	Infectious Diseases in Clinical Practice. 16 (5) (pp 294-297), 2008. Date of Publication: September 2008.	Exclude	YES	YES
157	Tuberculosis in hemodialysis patients in area of high incidence of Mycobacterium tuberculosis and human immunodefi ciency virus infection.	Dialysis and Transplantation. 37 (12) (pp 486-490), 2008. Date of Publication: December 2008.	Exclude	NO	Doesn't meet inclusion criteria
158	Decision tree algorithms predict the diagnosis and outcome of dengue fever in the early phase of illness.	PLoS Neglected Tropical Diseases. 2 (3) (no pagination), 2008. Article Number: e196. Date of Publication: March 2008.	Exclude	Duplicate	Doesn't meet inclusion criteria
159	Human leptospirosis caused by a new, antigenically unique Leptospira associated with a Rattus species reservoir in the Peruvian Amazon.	PLoS Neglected Tropical Diseases. 2 (4) (no pagination), 2008. Article Number: e213. Date of Publication: April 2008.	Exclude	Duplicate	Doesn't meet inclusion criteria
160	Phylogenetic relationships among orthobunyaviruses isolated from mosquitoes captured in Peru.	Vector Borne & Zoonotic Diseases. 9(1):25-32, 2009 Feb.	Exclude	NO	Doesn't meet inclusion criteria
161	Acquired partial lipodystrophy associated with varicella.	Turkish Journal of Pediatrics. 51(6):617-20, 2009 Nov-Dec.	Exclude	NO	Doesn't meet inclusion criteria
162	FPIN's Clinical Inquiries. Aspirin use in children for fever or viral syndromes.	American Family Physician. 80(12):1472, 2009 Dec 15.	Exclude	NO	Doesn't meet inclusion criteria
163	Venous catheter-associated bacteremia caused by rapidly growing mycobacteria at a medical center in central Taiwan.	Journal of Microbiology, Immunology & Infection. 42(4):343-50, 2009 Aug.	Exclude	NO	Doesn't meet inclusion criteria
164	Serological and genetic analysis of leptospirosis in patients with acute febrile illness in kandy, sri lanka.	Japanese Journal of Infectious Diseases. 62(6):474-5, 2009 Nov.	Include	YES	NO
165	Unusual location of an inoculation lesion in a traveler with African tick-bite fever returning from South Africa.	Journal of Travel Medicine. 16(6):439-40, 2009 Nov-Dec.	Exclude	NO	Doesn't meet inclusion criteria
166	Acute sensorineural hearing loss and severe otalgia due to scrub typhus.	BMC Infectious Diseases. 9:173, 2009.	Exclude	NO	Doesn't meet inclusion criteria
167	Inactivated influenza vaccine effectiveness against influenza-like illness among young children in Japan--with special reference to minimizing outcome misclassification.	Vaccine. 27(50):7031-5, 2009 Nov 23.	Exclude	NO	Doesn't meet inclusion criteria
168	Chikungunya virus isolated from a returnee to Japan from Sri Lanka: isolation of two sub-strains with different characteristics.	American Journal of Tropical Medicine & Hygiene. 81(5):865-8, 2009 Nov.	Exclude	YES	YES
169	Clinical manifestations of Kawasaki disease: what are the significant parameters?.	Asian Pacific Journal of Allergy & Immunology. 27(2-3):131-6, 2009 Jun-Sep.	Exclude	NO	Doesn't meet inclusion criteria
170	Rift valley fever vaccines. [Review] [53 refs]	Vaccine. 27 Suppl 4:D69-72, 2009 Nov 5.	Exclude	NO	Doesn't meet inclusion criteria
171	Azithromycin plus artesunate versus artemether-lumefantrine for treatment of uncomplicated malaria in Tanzanian children: a randomized, controlled trial.	Clinical Infectious Diseases. 49(8):1195-201, 2009 Oct 15.	Exclude	NO	Doesn't meet inclusion criteria
172	Leptospirosis in children: a review for family physicians. [Review] [64 refs]	Indian Journal of Medical Sciences. 63(8):368-78, 2009 Aug.	Exclude	NO	Doesn't meet inclusion criteria
173	Dual functions of Rift Valley fever virus NSs protein: inhibition of host mRNA transcription and post-transcriptional downregulation of protein kinase PKR.	Annals of the New York Academy of Sciences. 1171 Suppl 1:E75-85, 2009 Sep.	Exclude	NO	Doesn't meet inclusion criteria
174	Chikungunya fever: an epidemiological review of a re-emerging infectious disease. [Review] [86 refs]	Clinical Infectious Diseases. 49(6):942-8, 2009 Sep 15.	Exclude	NO	Doesn't meet inclusion criteria
175	H1N1 2009 influenza virus infection during pregnancy in the USA.	Lancet. 374(9688):451-8, 2009 Aug 8.	Exclude	NO	Doesn't meet inclusion criteria
176	Three different Plasmodium species show similar patterns of clinical tolerance of malaria infection.	Malaria Journal. 8:158, 2009.	Exclude	NO	Doesn't meet inclusion criteria
177	Sennetsu neorickettsiosis: a probable fish-borne cause of fever rediscovered in Laos.	American Journal of Tropical Medicine & Hygiene. 81(2):190-4, 2009 Aug.	Include	YES	NO
178	Clinical and molecular characterization of chikungunya virus in South Thailand.	Japanese Journal of Infectious Diseases. 62(4):303-5, 2009 Jul.	Exclude	YES	YES
179	Prospective observational study of low thresholds for platelet transfusion in adult dengue patients.	Transfusion. 49(7):1400-11, 2009 Jul.	Exclude	NO	Doesn't meet inclusion criteria
180	Hantavirus infection: a case report from India.	Indian Journal of Medical Microbiology. 27(3):267-70, 2009 Jul-Sep.	Exclude	YES	YES
181	An outbreak of Q fever in Bulgaria.	Annali Dell'Istituto Superiore di Sanita. 45(1):83-6, 2009.	Exclude	YES	YES
182	IVIG reduced vascular oxidative stress in patients with Kawasaki disease.	Circulation Journal. 73(7):1315-8, 2009 Jul.	Exclude	NO	Doesn't meet inclusion criteria
183	Etiology of acute undifferentiated febrile illness in the Amazon basin of Ecuador.	American Journal of Tropical Medicine & Hygiene. 81(1):146-51, 2009 Jul.	Include	YES	NO
184	The Nicaraguan pediatric dengue cohort study: study design, methods, use of information technology, and extension to other infectious diseases.	American Journal of Epidemiology. 170(1):120-9, 2009 Jul 1.	Include	YES	NO
185	Typhus and other rickettsioses: emerging infections in Germany. [Review] [25 refs]	Deutsches Arzteblatt International. 106(20):348-54, 2009 May.	Exclude	NO	Doesn't meet inclusion criteria
186	Epidemiology and clinical aspects of rickettsioses in Thailand.	Annals of the New York Academy of Sciences. 1166:172-9, 2009 May.	Include	YES	NO
187	Murine typhus and leptospirosis as causes of acute undifferentiated fever, Indonesia.	Emerging Infectious Diseases. 15(6):975-7, 2009 Jun.	Include	YES	NO
188	Malarial hepatopathy in falciparum malaria.	Jcpsp, Journal of the College of Physicians & Surgeons - Pakistan. 19(6):367-70, 2009 Jun.	Exclude	NO	Doesn't meet inclusion criteria
189	Epidemiology of acute q Fever, scrub typhus, and murine typhus, and identification of their clinical characteristics compared to patients with acute febrile illness in southern taiwan.	Journal of the Formosan Medical Association. 108(5):367-76, 2009 May.	Include	YES	NO
190	Evaluation of surveillance case definition in the diagnosis of leptospirosis, using the Microscopic Agglutination Test: a validation study.	BMC Infectious Diseases. 9:48, 2009.	Include	YES	NO
191	Acute acquired toxoplasmic retinochoroiditis in a patient with anterior uveitis, amplified by immunosuppressive therapy.	International Ophthalmology. 29(3):191-3, 2009 Jun.	Exclude	NO	Doesn't meet inclusion criteria
192	Is dengue a threat to the blood supply?. [Review] [60 refs]	Transfusion Medicine. 19(2):66-77, 2009 Apr.	Exclude	NO	Doesn't meet inclusion criteria
193	No evidence of chikungunya virus and antibodies shortly before the outbreak on Sri Lanka.	Medical Microbiology & Immunology. 198(2):103-6, 2009 May.	Exclude	YES	YES
194	Detection of dengue nonstructural 1 (NS1) protein in Vietnamese patients with fever.	Diagnostic Microbiology & Infectious Disease. 63(4):372-8, 2009 Apr.	Include	YES	NO
195	Acute febrile illness caused by hantavirus: serological and molecular evidence from India.	Transactions of the Royal Society of Tropical Medicine & Hygiene. 103(4):407-12, 2009 Apr.	Include	YES	NO
196	Acute eosinophilic pneumonia is a non-infectious lung complication after allogeneic hematopoietic stem cell transplantation.	International Journal of Hematology. 89(2):244-8, 2009 Mar.	Exclude	NO	Doesn't meet inclusion criteria
197	Neuroimmune regulation in immunocompetence, acute illness, and healing. [Review] [157 refs]	Annals of the New York Academy of Sciences. 1153:220-39, 2009 Feb.	Exclude	NO	Doesn't meet inclusion criteria
198	Septicaemia with Rickettsia helvetica in a patient with acute febrile illness, rash and myasthenia.	Journal of Infection. 58(1):79-82, 2009 Jan.	Exclude	YES	YES
199	Efficacy of transarterial embolization as definitive treatment in lower gastrointestinal bleeding.	Colorectal Disease. 11(1):53-9, 2009 Jan.	Exclude	NO	Doesn't meet inclusion criteria
200	Incidence of leptospirosis in humans and the epidemiological pattern of occurrence.	Journal of Veterinary Public Health; 2009. 7(2):83-86. 13 ref.	Include	YES	NO
201	Acute sensorineural hearing loss and severe otalgia due to scrub typhus.	BMC Infectious Diseases; 2009. 9(173):(22 October 2009). 13 ref.	Exclude	Duplicate	Doesn't meet inclusion criteria
202	Canine granulocytic anaplasmosis: a review.	Journal of Veterinary Internal Medicine; 2009. 23(6):1129-1141. 156 ref.	Exclude	NO	Doesn't meet inclusion criteria
203	Medical care organization to face dengue epidemics.	Revista Cubana de Medicina Tropical; 2009. 61(2):1-12. 14 ref.	Exclude	NO	Doesn't meet inclusion criteria
204	Genetic characterization of Venezuelan equine encephalitis virus from Bolivia, Ecuador and Peru: identification of a new subtype ID lineage.	PLoS Neglected Tropical Diseases; 2009. 3(9):e514. 32 ref.	Exclude	NO	Doesn't meet inclusion criteria
205	Three different Plasmodium species show similar patterns of clinical tolerance of malaria infection.	Malaria Journal; 2009. 8(158):(14 July 2009). 33 ref.	Exclude	Duplicate	Doesn't meet inclusion criteria
206	Rational investigation practices in the diagnosis of dengue.	Indian Journal of Practical Pediatrics; 2009. 11(3):79-89. 10 ref.	Exclude	NO	Doesn't meet inclusion criteria
207	Cytokine and nitric oxide production by mouse macrophages infected with Brazilian flaviviruses.	Revista do Instituto de Medicina Tropical de Sao Paulo; 2009. 51(3):141-147. 38 ref.	Exclude	NO	Doesn't meet inclusion criteria
208	Novel influenza A (H1N1) virus infections in three pregnant women - United States, April-May 2009.	Morbidity and Mortality Weekly Report; 2009. 58(18):497-500. 10 ref.	Exclude	NO	Doesn't meet inclusion criteria
209	Prediction of T cell epitopes for the utility of vaccine development from structural proteins of dengue virus variants using in silico methods.	Indian Journal of Biotechnology; 2009. 8(2):193-198. 27 ref.	Exclude	NO	Doesn't meet inclusion criteria
210	Detection of dengue nonstructural 1 (NS1) protein in Vietnamese patients with fever.	Diagnostic Microbiology and Infectious Disease; 2009. 63(4):372-378. 29 ref.	Exclude	Duplicate	Doesn't meet inclusion criteria
211	Septicaemia with Rickettsia helvetica in a patient with acute febrile illness, rash and myasthenia.	Journal of Infection; 2009. 58(1):79-82. 15 ref.	Exclude	Duplicate	Doesn't meet inclusion criteria
212	Failure of linezolid therapy for post-neurosurgical meningitis due to Enterococcus faecium.	Journal of Antimicrobial Chemotherapy; 2009. 63(3):622-623. 6 ref.	Exclude	NO	Doesn't meet inclusion criteria
213	Effectiveness of Influenza vaccines in reducing risk of acute febrile illness among community-dwelling elderly, 2006-07 seasons: Population-based cohort study in Japan.	Sapporo Medical journal. 78 (1-6) (pp 31-37), 2009. Date of Publication: December 2009.	Exclude	NO	Doesn't meet inclusion criteria
214	Pancytopenia and acute febrile illness in a female.	Laboratory Medicine. 40 (10) (pp 589-592), 2009. Date of Publication: October 2009.	Exclude	NO	Doesn't meet inclusion criteria
215	Radiologic pulmonary findings, clinical manifestations and serious complications in scrub typhus: experiences from a teaching hospital in eastern taiwan.	International Journal of Gerontology. 3 (4) (pp 223-232), 2009. Date of Publication: December 2009.	Exclude	NO	Doesn't meet inclusion criteria
216	Short report: Chikungunya virus isolated from a returnee to Japan from Sri Lanka: Isolation of two sub-strains with different characteristics.	American Journal of Tropical Medicine and Hygiene. 81 (5) (pp 865-868), 2009. Date of Publication: November 2009.	Exclude	YES	YES
217	Genetic characterization of Venezuelan equine encephalitis virus from Bolivia, Ecuador and Peru: Identification of a new subtype ID lineage.	PLoS Neglected Tropical Diseases. 3 (9) (no pagination), 2009. Article Number: e514. Date of Publication: September 2009.	Exclude	Duplicate	Doesn't meet inclusion criteria
218	Three different Plasmodium species show similar patterns of clinical tolerance of malaria infection.	Malaria Journal. 8 (1) (no pagination), 2009. Article Number: 158. Date of Publication: 2009.	Exclude	NO	Doesn't meet inclusion criteria
219	Evaluation of surveillance case definition in the diagnosis of leptospirosis, using the Microscopic Agglutination Test: A validation study.	BMC Infectious Diseases. 9 (no pagination), 2009. Article Number: 48. Date of Publication: 22 Apr 2009.	Exclude	Duplicate	Doesn't meet inclusion criteria
220	Mastitis unmasks Brugada syndrome.	International Journal of Cardiology. 132 (3) (pp e94-e96), 2009. Date of Publication: 06 Mar 2009.	Exclude	NO	Doesn't meet inclusion criteria
221	Classification of dengue illness based on readily available laboratory data.	American Journal of Tropical Medicine & Hygiene. 83(4):781-8, 2010 Oct.	Exclude	NO	Doesn't meet inclusion criteria
222	Serodiagnosis of dengue infection using rapid immunochromatography test in patients with probable dengue infection.	JPMA - Journal of the Pakistan Medical Association. 60(11):936-9, 2010 Nov.	Exclude	YES	YES
223	Aseptic meningitis caused by Leptospira spp diagnosed by polymerase chain reaction.	Memorias do Instituto Oswaldo Cruz. 105(8):988-92, 2010 Dec.	Exclude	NO	Doesn't meet inclusion criteria
224	Plasma profiles in active systemic juvenile idiopathic arthritis: Biomarkers and biological implications.	Proteomics. 10(24):4415-30, 2010 Dec.	Exclude	NO	Doesn't meet inclusion criteria
225	Evaluation of an influenza-like illness case definition in the diagnosis of influenza among patients with acute febrile illness in Cambodia.	BMC Infectious Diseases. 10:320, 2010.	Include	YES	NO
226	Viral respiratory tract infections among patients with acute undifferentiated fever in Vietnam.	Southeast Asian Journal of Tropical Medicine & Public Health. 41(5):1116-26, 2010 Sep.	Include	YES	NO
227	The BEACHES Study: health effects and exposures from non-point source microbial contaminants in subtropical recreational marine waters.	International Journal of Epidemiology. 39(5):1291-8, 2010 Oct.	Exclude	NO	Doesn't meet inclusion criteria
228	Syndromic surveillance: etiologic study of acute febrile illness in dengue suspicious cases with negative serology. Brazil, Federal District, 2008.	Revista do Instituto de Medicina Tropical de Sao Paulo. 52(5):237-42, 2010 Sep-Oct.	Include	YES	NO
229	Hospitalization of children with influenza A(H1N1) virus in Israel during the 2009 outbreak in Israel: a multicenter survey.	Archives of Pediatrics & Adolescent Medicine. 164(11):1015-22, 2010 Nov.	Exclude	NO	Doesn't meet inclusion criteria
230	Isolated abducens nerve palsy in a patient with scrub typhus.	Journal of Aapos: American Association for Pediatric Ophthalmology & Strabismus. 14(5):460-1, 2010 Oct.	Exclude	NO	Doesn't meet inclusion criteria
231	An outbreak of chikungunya in southern Thailand from 2008 to 2009 caused by African strains with A226V mutation.	International Journal of Infectious Diseases. 14 Suppl 3:e161-5, 2010 Sep.	Exclude	YES	YES
232	Randomised primary health center based interventions to improve the diagnosis and treatment of undifferentiated fever and dengue in Vietnam.	BMC Health Services Research. 10:275, 2010.	Include	YES	NO
233	The bacteriological analysis and health risks in the urban estuary of St. George's Bay, Grenada, West Indies.	Journal of Environmental Health. 73(2):22-6, 2010 Sep.	Exclude	NO	Doesn't meet inclusion criteria
234	Acute undifferentiated febrile illness in adult hospitalized patients: the disease spectrum and diagnostic predictors - an experience from a tertiary care hospital in South India.	Tropical Doctor. 40(4):230-4, 2010 Oct.	Include	YES	NO
235	Herpes simplex virus infection in a university health population: clinical manifestations, epidemiology, and implications.	Journal of American College Health. 59(2):69-74, 2010.	Exclude	NO	Doesn't meet inclusion criteria
236	2009 H1N1 influenza in hospitalized transplant recipients.	Transplantation. 90(5):571-4, 2010 Sep 15.	Exclude	NO	Doesn't meet inclusion criteria
237	Arboviral etiologies of acute febrile illnesses in Western South America, 2000-2007.	PLoS Neglected Tropical Diseases [electronic resource]. 4(8):e787, 2010.	Include	YES	NO
238	Lemierre's syndrome mimicking leptospirosis.	Hawaii Medical Journal. 69(7):161-3, 2010 Jul.	Exclude	NO	Doesn't meet inclusion criteria
239	Clinical manifestations of dengue and leptospirosis in children in Mumbai: an observational study.	Infection. 38(4):285-91, 2010 Aug.	Include	YES	NO
240	Traditional and molecular analyses for fecal indicator bacteria in non-point source subtropical recreational marine waters.	Water Research. 44(13):3763-72, 2010 Jul.	Exclude	NO	Doesn't meet inclusion criteria
241	Dengue fever: diagnosis and treatment.	Expert Review of Antiinfective Therapy. 8(7):841-5, 2010 Jul.	Exclude	NO	Doesn't meet inclusion criteria
242	Laboratory predictors of dengue shock syndrome during the febrile stage.	Southeast Asian Journal of Tropical Medicine & Public Health. 41(2):326-32, 2010 Mar.	Exclude	YES	YES
243	Correlation of disease spectrum among four Dengue serotypes: a five years hospital based study from India.	Brazilian Journal of Infectious Diseases. 14(2):141-6, 2010 Mar-Apr.	Exclude	YES	YES
244	Epidemic yellow fever in Borno State of Nigeria: characterisation of hospitalised patients.	West African Journal of Medicine. 29(2):91-7, 2010 Mar-Apr.	Exclude	YES	YES
245	Another typhoid patient from Japan.	Journal of Travel Medicine. 17(3):199-200, 2010 May-Jun.	Exclude	NO	Doesn't meet inclusion criteria
246	Identification of Bartonella infections in febrile human patients from Thailand and their potential animal reservoirs.	American Journal of Tropical Medicine & Hygiene. 82(6):1140-5, 2010 Jun.	Exclude	NO	Doesn't meet inclusion criteria
247	Leptospirosis as a cause of fever in urban Bangladesh.	American Journal of Tropical Medicine & Hygiene. 82(6):1127-30, 2010 Jun.	Include	YES	NO
248	Ventilator-associated pneumonia due to Shewanella putrefaciens.	American Journal of Health-System Pharmacy. 67(12):1007-9, 2010 Jun 15.	Exclude	NO	Doesn't meet inclusion criteria
249	Diagnosis and initial management of acute HIV infection. [Review] [40 refs]	American Family Physician. 81(10):1239-44, 2010 May 15.	Exclude	NO	Doesn't meet inclusion criteria
250	Identification of susceptibility genes for Kawasaki disease. [Review] [25 refs]	Nihon Rinsho Meneki Gakkai Kaishi. 33(2):73-80, 2010.	Exclude	NO	Doesn't meet inclusion criteria
251	The clinical spectrum and immunobiology of parainfectious neuromyelitis optica (Devic) syndromes. [Review] [91 refs]	Journal of Autoimmunity. 34(4):371-9, 2010 Jun.	Exclude	NO	Doesn't meet inclusion criteria
252	Haematological findings and endemicity of malaria in Gadap region.	Jcpsp, Journal of the College of Physicians & Surgeons - Pakistan. 20(2):112-6, 2010 Feb.	Include	YES	NO
253	Surveillance for human West Nile virus disease - United States, 1999-2008.[Erratum appears in MMWR Surveill Summ. 2010 Jun 18;59(23):720]	Morbidity & Mortality Weekly Report. Surveillance Summaries. 59(2):1-17, 2010 Apr 2.	Exclude	YES	YES
254	Diagnosis of scrub typhus. [Review] [20 refs]	American Journal of Tropical Medicine & Hygiene. 82(3):368-70, 2010 Mar.	Exclude	NO	Doesn't meet inclusion criteria
255	Strategies for diagnosis and treatment of suspected leptospirosis: a cost-benefit analysis.	PLoS Neglected Tropical Diseases [electronic resource]. 4(2):e610, 2010.	Exclude	NO	Doesn't meet inclusion criteria
256	Clinical, epidemiological and virological features of Dengue virus infections in Vietnamese patients presenting to primary care facilities with acute undifferentiated fever.	Journal of Infection. 60(3):229-37, 2010 Mar.	Exclude	YES	YES
257	Atypical manifestations of chikungunya infection. [Review] [37 refs]	Transactions of the Royal Society of Tropical Medicine & Hygiene. 104(2):89-96, 2010 Feb.	Exclude	NO	Doesn't meet inclusion criteria
258	An occult presentation of appendicitis in a patient with tetraplegia.	American Journal of Physical Medicine & Rehabilitation. 89(2):156-9, 2010 Feb.	Exclude	NO	Doesn't meet inclusion criteria
259	Increasing trends of leptospirosis in northern India: a clinico-epidemiological study.	PLoS Neglected Tropical Diseases [electronic resource]. 4(1):e579, 2010.	Include	YES	NO
260	Viral pathogens including human metapneumovirus are the primary cause of febrile respiratory illness in HIV-infected adults receiving antiretroviral therapy.	Journal of Infectious Diseases. 201(2):297-301, 2010 Jan 15.	Include	YES	NO
261	Pandemic (H1N1) 2009 surveillance and prevalence of seasonal influenza, Singapore.	Emerging Infectious Diseases. 16(1):103-5, 2010 Jan.	Exclude	YES	YES
262	Influenza epidemiology and characterization of influenza viruses in patients seeking treatment for acute fever in Cambodia.	Epidemiology & Infection. 138(2):199-209, 2010 Feb.	Include	YES	NO
263	Markers of dengue disease severity. [Review] [61 refs]	Current Topics in Microbiology & Immunology. 338:67-82, 2010.	Exclude	NO	Doesn't meet inclusion criteria
264	Viral respiratory tract infections among patients with acute undifferentiated fever in Vietnam.	Southeast Asian Journal of Tropical Medicine and Public Health; 2010. 41(5):1116-1126. 45 ref.	Exclude	Duplicate	Doesn't meet inclusion criteria
265	Aseptic meningitis caused by Leptospira spp. diagnosed by polymerase chain reaction.	Memorias do Instituto Oswaldo Cruz; 2010. 105(8):988-992. 46 ref.	Exclude	NO	Doesn't meet inclusion criteria
266	Atypical lymphocytes in malaria mimicking dengue infection in Thailand.	Research and Reports in Tropical Medicine; 2010. 1:37-43. 17 ref.	Exclude	NO	Doesn't meet inclusion criteria
267	Epidemiological features, hematologic characteristics and clinical manifestations in adult patients with brucellosis.	Iranian Journal of Clinical Infectious Diseases; 2010. 5(3):189-190. 6 ref.	Exclude	NO	Doesn't meet inclusion criteria
268	Evaluation of an influenza-like illness case definition in the diagnosis of influenza among patients with acute febrile illness in Cambodia.	BMC Infectious Diseases; 2010. 10(320):(7 November 2010). 23 ref.	Exclude	Duplicate	Doesn't meet inclusion criteria
269	A comparative study of blood culture and antibody response with the duration of illness in diagnosis of typhoid fever.	Australian Journal of Basic and Applied Sciences; 2010. 4(4):609-614. 37 ref.	Exclude	NO	Doesn't meet inclusion criteria
270	Acute undifferentiated febrile illness in adult hospitalized patients: the disease spectrum and diagnostic predictors - an experience from a tertiary care hospital in South India.	Tropical Doctor; 2010. 40(4):230-234. 10 ref.	Exclude	Duplicate	Doesn't meet inclusion criteria
271	Replication of Clone 13, a naturally attenuated avirulent isolate of Rift Valley fever virus, in Aedes and Culex mosquitoes.	Vector Borne and Zoonotic Diseases; 2010. 10(7):681-688. 33 ref.	Exclude	NO	Doesn't meet inclusion criteria
272	Randomised primary health center based interventions to improve the diagnosis and treatment of undifferentiated fever and dengue in Vietnam.	BMC Health Services Research; 2010. 10(275):(21 September 2010). 43 ref.	Exclude	Duplicate	Doesn't meet inclusion criteria
273	Seroprevalence of Anaplasma marginale in 2 Iowa feedlots and its association with morbidity, mortality, production parameters, and carcass traits.	Canadian Veterinary Journal; 2010. 51(8):862-868. 35 ref.	Exclude	NO	Doesn't meet inclusion criteria
274	Rapid establishment of an internally displaced persons disease surveillance system after an earthquake - Haiti, 2010.	Morbidity and Mortality Weekly Report; 2010. 59(30):939-945. 8 ref.	Exclude	NO	Doesn't meet inclusion criteria
275	Correlation of disease spectrum among four Dengue serotypes: a five years hospital based study from India.	Brazilian Journal of Infectious Diseases; 2010. 14(2):141-146. 29 ref.	Exclude	Duplicate	Doesn't meet inclusion criteria
276	Identification of Bartonella infections in febrile human patients from Thailand and their potential animal reservoirs.	American Journal of Tropical Medicine and Hygiene; 2010. 82(6):1140-1145. 27 ref.	Exclude	Duplicate	Doesn't meet inclusion criteria
277	Dengue viral infections. (IJD Symposium. Dengue and chikungunya fever: resurgent viral infections with prominent mucocutaneous features.)	Indian Journal of Dermatology; 2010. 55(1):68-78. 90 ref.	Exclude	NO	Doesn't meet inclusion criteria
278	Mucocutaneous manifestations of Chikungunya fever. (IJD Symposium. Dengue and chikungunya fever: resurgent viral infections with prominent mucocutaneous features.)	Indian Journal of Dermatology; 2010. 55(1):64-67. 16 ref.	Exclude	NO	Doesn't meet inclusion criteria
279	Increasing trends of leptospirosis in Northern India: a clinico-epidemiological study.	PLoS Neglected Tropical Diseases; 2010. 4(1):e579. 26 ref.	Exclude	Duplicate	Doesn't meet inclusion criteria
280	Evaluation of an influenza-like illness case definition in the diagnosis of influenza among patients with acute febrile illness in cambodia.	BMC Infectious Diseases. 10 (no pagination), 2010. Article Number: 320. Date of Publication: 07 Nov 2010.	Exclude	Duplicate	Doesn't meet inclusion criteria
281	Clinical profile of acute disseminated encephalomyelitis in children.	Journal of Pediatric Neurosciences. 5 (2) (pp 111-114), 2010. Date of Publication: July-December.	Exclude	NO	Doesn't meet inclusion criteria
282	Autoimmune hemolytic anemia in acute coxsackievirus B infection.	Infectious Diseases in Clinical Practice. 18 (6) (pp 408-410), 2010. Date of Publication: November 2010.	Exclude	YES	YES
283	Syndromic surveillance: Etiologic study of acute febrile illness in dengue suspicious cases with negative serology. Brazil, Federal district, 2008.	Revista do Instituto de Medicina Tropical de Sao Paulo. 52 (5) (pp 237-242), 2010. Date of Publication: Sept./Oct.2010.	Exclude	Duplicate	Doesn't meet inclusion criteria
284	Arboviral etiologies of acute febrile illnesses in western south America, 2000-2007.	PLoS Neglected Tropical Diseases. 4 (8) (no pagination), 2010. Article Number: e787. Date of Publication: August 2010.	Exclude	Duplicate	Doesn't meet inclusion criteria
285	Frequency and clinical presentation of dengue fever at tertiary care hospital of Hyderabad/Jamshoro.	Journal of the Liaquat University of Medical and Health Sciences. 9 (2) (pp 88-94), 2010. Date of Publication: May - August 2010.	Exclude	YES	YES
286	Replication of Clone 13, a naturally attenuated avirulent isolate of Rift Valley fever virus, in Aedes and Culex mosquitoes.	Vector-Borne and Zoonotic Diseases. 10 (7) (pp 681-688), 2010. Date of Publication: 01 Oct 2010.	Exclude	Duplicate	Doesn't meet inclusion criteria
287	Short report: Leptospirosis as a cause of fever in urban Bangladesh.	American Journal of Tropical Medicine and Hygiene. 82 (6) (pp 1127-1130), 2010. Date of Publication: June 2010.	Exclude	Duplicate	Doesn't meet inclusion criteria
288	Diagnosis and management of dengue fever in children.	Pediatrics in Review. 31 (4) (pp e28-e35), 2010. Date of Publication: April 2010.	Exclude	NO	Doesn't meet inclusion criteria
289	Haematological findings and endemicity of malaria in Gadap region.	Journal of the College of Physicians and Surgeons Pakistan. 20 (2) (pp 112-116), 2010. Date of Publication: February 2010.	Exclude	Duplicate	Doesn't meet inclusion criteria
290	Strategies for diagnosis and treatment of suspected leptospirosis: A cost-benefit analysis.	PLoS Neglected Tropical Diseases. 4 (2) (no pagination), 2010. Article Number: e610. Date of Publication: February 2010.	Exclude	Duplicate	Doesn't meet inclusion criteria
291	Increasing trends of leptospirosis in Northern India: A clinico-epidemiological study.	PLoS Neglected Tropical Diseases. 4 (1) (no pagination), 2010. Article Number: e579. Date of Publication: January 2010.	Exclude	Duplicate	Doesn't meet inclusion criteria
292	Molecular detection and speciation of pathogenic Leptospira spp. in blood from patients with culture-negative leptospirosis.	BMC Infectious Diseases. 11:338, 2011.	Include	YES	NO
293	Maternal mortality in Kassala State - Eastern Sudan: community-based study using reproductive age mortality survey (RAMOS).	BMC Pregnancy & Childbirth. 11:102, 2011.	Exclude	NO	Doesn't meet inclusion criteria
294	Co-infection of Dengue virus by serotypes 3 and 4 in patients from Amazonas, Brazil.	Revista do Instituto de Medicina Tropical de Sao Paulo. 53(6):321-3, 2011 Nov-Dec.	Exclude	NO	Doesn't meet inclusion criteria
295	Acute HIV infection in Singapore: predominance of men who have sex with men.	Singapore Medical Journal. 52(12):860-3, 2011 Dec.	Exclude	NO	Doesn't meet inclusion criteria
296	Utility of the tourniquet test and the white blood cell count to differentiate dengue among acute febrile illnesses in the emergency room.	PLoS Neglected Tropical Diseases [electronic resource]. 5(12):e1400, 2011 Dec.	Include	YES	NO
297	Short report: Rapid-test based identification of influenza as an etiology of acute febrile illness in Cambodia.	American Journal of Tropical Medicine & Hygiene. 85(6):1144-5, 2011 Dec.	Include	YES	NO
298	The pathogenesis of Rift Valley fever. [Review]	Viruses. 3(5):493-519, 2011 May.	Exclude	NO	Doesn't meet inclusion criteria
299	What clinicians who practice in countries reaching malaria elimination should be aware of: lessons learnt from recent experience in Sri Lanka.	Malaria Journal. 10:302, 2011.	Exclude	NO	Doesn't meet inclusion criteria
300	Challenges of establishing the correct diagnosis of outbreaks of acute febrile illnesses in Africa: the case of a likely Brucella outbreak among nomadic pastoralists, northeast Kenya, March-July 2005.	American Journal of Tropical Medicine & Hygiene. 85(5):909-12, 2011 Nov.	Exclude	YES	YES
301	Emergence of 2009A/H1N1 cases in a tertiary care hospital in New Delhi, India.	Influenza & Other Respiratory Viruses. 5(6):e552-7, 2011 Nov.	Exclude	YES	YES
302	Recombinant CHIK virus E1 coat protein of 11 KDa with antigenic domains for the detection of Chikungunya.	Journal of Immunological Methods. 372(1-2):171-6, 2011 Sep 30.	Exclude	NO	Doesn't meet inclusion criteria
303	Leptospirosis as frequent cause of acute febrile illness in southern Sri Lanka.	Emerging Infectious Diseases. 17(9):1678-84, 2011 Sep.	Include	YES	NO
304	Undifferentiated febrile illnesses amongst British troops in Helmand, Afghanistan.	Journal of the Royal Army Medical Corps. 157(2):150-5, 2011 Jun.	Include	YES	NO
305	Early experience of the pandemic influenza H1N1 2009 epidemic in Taiwan.	Journal of the Chinese Medical Association: JCMA. 74(7):298-304, 2011 Jul.	Exclude	NO	Doesn't meet inclusion criteria
306	Virus isolations and high population density implicate Culex antennatus (Becker) (Diptera: Culicidae) as a vector of Rift Valley Fever virus during an outbreak in the Nile Delta of Egypt.	Acta Tropica. 119(2-3):119-24, 2011 Aug.	Exclude	YES	YES
307	Vaccination of patients with diabetes mellitus--a retrospective study.	Central European Journal of Public Health. 19(2):98-101, 2011 Jun.	Exclude	NO	Doesn't meet inclusion criteria
308	Acute encephalopathy in a patient with Dravet syndrome.	Neuropediatrics. 42(2):78-81, 2011 Feb.	Exclude	NO	Doesn't meet inclusion criteria
309	Leptospirosis: experience at a tertiary care hospital in northern India.	National Medical Journal of India. 24(2):78-80, 2011 Mar-Apr.	Include	YES	NO
310	The early clinical features of dengue in adults: challenges for early clinical diagnosis.	PLoS Neglected Tropical Diseases [electronic resource]. 5(5):e1191, 2011.	Exclude	YES	YES
311	Clinical and radiological features of pandemic H1N1 2009 influenza virus infection manifesting as acute febrile respiratory illness at their initial presentations: comparison with contemporaneous non-H1N1 patients.	Acta Radiologica. 52(4):410-6, 2011 May 1.	Exclude	YES	YES
312	Vaccinations and febrile seizures. [Review]	Epilepsia. 52 Suppl 3:23-5, 2011 May.	Exclude	NO	Doesn't meet inclusion criteria
313	Fever with thrombocytopenia associated with a novel bunyavirus in China.	New England Journal of Medicine. 364(16):1523-32, 2011 Apr 21.	Include	YES	NO
314	Interobserver agreement on signs and symptoms of patients with acute febrile illness.	Infection. 39(2):135-40, 2011 Apr.	Exclude	NO	Doesn't meet inclusion criteria
315	Positive results of serum galactomannan assays and pulmonary computed tomography predict the higher response rate of empirical antifungal therapy in patients undergoing allogeneic hematopoietic stem cell transplantation.	Biology of Blood & Marrow Transplantation. 17(5):759-64, 2011 May.	Exclude	NO	Doesn't meet inclusion criteria
316	Malaria among patients and aid workers consulting a primary healthcare centre in Leogane, Haiti, November 2010 to February 2011 - a prospective observational study.	Euro Surveillance: Bulletin Europeen sur les Maladies Transmissibles = European Communicable Disease Bulletin. 16(13), 2011.	Include	YES	NO
317	Drug-induced Sweet's syndrome after mitoxantrone therapy in a patient with multiple sclerosis.	Multiple Sclerosis. 17(4):495-7, 2011 Apr.	Exclude	NO	Doesn't meet inclusion criteria
318	Plasma glial fibrillary acidic protein levels in a child with sickle cell disease and stroke.	Acta Haematologica. 125(3):103-6, 2011.	Exclude	NO	Doesn't meet inclusion criteria
319	Detection of Saint Louis encephalitis virus in dengue-suspected cases during a dengue 3 outbreak.	Vector Borne & Zoonotic Diseases. 11(3):291-300, 2011 Mar.	Exclude	YES	YES
320	Evaluation of a newly developed ELISA against Widal, TUBEX-TF and Typhidot for typhoid fever surveillance.	Journal of Infection in Developing Countries. 5(3):169-75, 2011 Mar.	Exclude	YES	YES
321	Dengue causing fulminant hepatitis in a hepatitis B virus carrier.	Bioscience Trends. 5(1):44-5, 2011.	Exclude	NO	Doesn't meet inclusion criteria
322	Likely health outcomes for untreated acute febrile illness in the tropics in decision and economic models; a Delphi survey.	PLoS ONE [Electronic Resource]. 6(2):e17439, 2011.	Exclude	NO	Doesn't meet inclusion criteria
323	Which early 'red flag' symptoms identify children with meningococcal disease in primary care?.	British Journal of General Practice. 61(584):e97-104, 2011 Mar.	Exclude	NO	Doesn't meet inclusion criteria
324	Cross-species surveillance of Leptospira in domestic and peri-domestic animals in Mahalla City, Gharbeya Governorate, Egypt.	American Journal of Tropical Medicine & Hygiene. 84(3):420-5, 2011 Mar.	Exclude	NO	Doesn't meet inclusion criteria
325	Pneumococcal aortitis: an insidious diagnosis.	Netherlands Journal of Medicine. 69(1):31-4, 2011 Jan.	Exclude	NO	Doesn't meet inclusion criteria
326	Clinical and imaging manifestations of hemorrhagic pulmonary leptospirosis: a state-of-the-art review. [Review]	Lung. 189(1):1-9, 2011 Feb.	Exclude	NO	Doesn't meet inclusion criteria
327	PCR for rapid diagnosis of acute Q fever at a combat support hospital in Iraq.	Military Medicine. 176(1):103-5, 2011 Jan.	Exclude	YES	YES
328	Acute kidney injury in tropical acute febrile illness in a tertiary care centre--RIFLE criteria validation.	Nephrology Dialysis Transplantation. 26(2):524-31, 2011 Feb.	Include	YES	NO
329	The burden of common infectious disease syndromes at the clinic and household level from population-based surveillance in rural and urban Kenya.	PLoS ONE [Electronic Resource]. 6(1):e16085, 2011.	Exclude	YES	YES
330	A trial of intermittent preventive treatment and home-based management of malaria in a rural area of The Gambia.	Malaria Journal. 10:2, 2011.	Exclude	NO	Doesn't meet inclusion criteria
331	Prospective evaluation of nonstructural 1 enzyme-linked immunosorbent assay and rapid immunochromatographic tests to detect dengue virus in patients with acute febrile illness.	Diagnostic Microbiology & Infectious Disease. 69(2):172-8, 2011 Feb.	Exclude	YES	YES
332	Effectiveness and safety of inactivated influenza vaccination in pediatric liver transplant recipients over three influenza seasons.	Pediatric Transplantation. 15(1):112-6, 2011 Feb.	Exclude	NO	Doesn't meet inclusion criteria
333	Fever-induced life-threatening arrhythmias in children harboring an SCN5A mutation.	Pediatrics. 127(1):e239-44, 2011 Jan.	Exclude	NO	Doesn't meet inclusion criteria
334	Atrophic rhinosinusitis: progress toward explanation of an unsolved medical mystery. [Review]	Current Opinion in Allergy & Clinical Immunology. 11(1):1-7, 2011 Feb.	Exclude	NO	Doesn't meet inclusion criteria
335	Which dietary and lifestyle behaviours may be important in the aetiology (and prevention) of stroke?.	Journal of Clinical Neuroscience. 18(1):76-80, 2011 Jan.	Exclude	NO	Doesn't meet inclusion criteria
336	Outbreak Indian tick typhus amongst residents of Deol village, District, Kangra, Himachal Pradesh (INDIA).	International Journal of Medicine and Public Health; 2011. 1(3):67-71. 8 ref.	Exclude	NO	Doesn't meet inclusion criteria
337	Maternal mortality in Kassala State - eastern Sudan: community-based study using Reproductive age mortality survey (RAMOS).	BMC Pregnancy and Childbirth; 2011. 11(102):(16 December 2011). 24 ref.	Exclude	Duplicate	Doesn't meet inclusion criteria
338	Rapid-test based identification of influenza as an etiology of acute febrile illness in Cambodia.	American Journal of Tropical Medicine and Hygiene; 2011. 85(6):1144-1145. 10 ref.	Exclude	YES	YES
339	Molecular detection and speciation of pathogenic leptospira spp. in blood from patients with culture-negative leptospirosis.	BMC Infectious Diseases; 2011. 11(338):(13 December 2011). 34 ref.	Exclude	Duplicate	Doesn't meet inclusion criteria
340	Competitive inhibitor of cellular alpha -glucosidases protects mice from lethal dengue virus infection.	Antiviral Research; 2011. 92(2):369-371. 23 ref.	Exclude	NO	Doesn't meet inclusion criteria
341	Challenges of establishing the correct diagnosis of outbreaks of acute febrile illnesses in Africa: the case of a likely Brucella outbreak among nomadic pastoralists, Northeast Kenya, March-July 2005.	American Journal of Tropical Medicine and Hygiene; 2011. 85(5):909-912. 28 ref.	Exclude	Duplicate	Doesn't meet inclusion criteria
342	In vivo imaging of Chikungunya virus in mice and Aedes mosquitoes using a Renilla luciferase clone.	Vector Borne and Zoonotic Diseases; 2011. 11(11):1471-1477. 26 ref.	Exclude	NO	Doesn't meet inclusion criteria
343	The first reported case of Bartonella endocarditis in Thailand.	Infectious Disease Reports; 2011. 3(1):44-45.	Exclude	NO	Doesn't meet inclusion criteria
344	Seroprevalence of leptospirosis in north of Iran during 2010.	World Applied Sciences Journal; 2011. 14(9):1296-1298. 14 ref.	Include	YES	NO
345	Emergence of 2009A/H1N1 cases in a tertiary care hospital in New Delhi, India.	Influenza and other Respiratory Viruses; 2011. 5(6):e552-e557. 19 ref.	Exclude	Duplicate	Doesn't meet inclusion criteria
346	Clinicians who practice in countries reaching malaria elimination, what should they be aware of: lessons learnt from recent experience in Sri Lanka.	Malaria Journal; 2011. 10(302):(14 October 2011). 20 ref.	Exclude	NO	Doesn't meet inclusion criteria
347	NTPase and 5'-RNA triphosphatase activities of Chikungunya virus nsP2 protein.	PLoS ONE; 2011. (July):e22336. 30 ref.	Exclude	NO	Doesn't meet inclusion criteria
348	Virus isolations and high population density implicate Culex antennatus (Becker) (Diptera: Culicidae) as a vector of Rift Valley Fever virus during an outbreak in the Nile Delta of Egypt.	Acta Tropica; 2011. 119(2/3):119-124. 34 ref.	Exclude	Duplicate	Doesn't meet inclusion criteria
349	Otalgia and eschar in the external auditory canal in scrub typhus complicated by acute respiratory distress syndrome and multiple organ failure.	BMC Infectious Diseases; 2011. 11(79):(30 March 2011). 12 ref.	Exclude	NO	Doesn't meet inclusion criteria
350	Malaria among patients and aid workers consulting a primary healthcare centre in Leogane, Haiti, November 2010 to February 2011 - a prospective observational study.	Eurosurveillance; 2011. 16(13):19829. 8 ref.	Exclude	Duplicate	Doesn't meet inclusion criteria
351	Cross-species surveillance of Leptospira in domestic and peri-domestic animals in Mahalla City, Gharbeya Governorate, Egypt.	American Journal of Tropical Medicine and Hygiene; 2011. 84(3):420-425. 39 ref.	Exclude	NO	Doesn't meet inclusion criteria
352	A trial of intermittent preventive treatment and home-based management of malaria in a rural area of The Gambia.	Malaria Journal; 2011. 10(2):(7 January 2011). 24 ref.	Exclude	Duplicate	Doesn't meet inclusion criteria
353	West Nile encephalitis - Does this reemerging disease pose a threat in Croatia?.	Infektoloski Glasnik. 31 (4) (pp 189-193), 2011. Date of Publication: 2011.	Exclude	NO	Doesn't meet inclusion criteria
354	Adaptive (Hypothalamic) and innate immunoregulation.	Advances in Neuroimmune Biology. 1 (2) (pp 179-191), 2011. Date of Publication: 2011.	Exclude	NO	Doesn't meet inclusion criteria
355	Co-infection of dengue virus by serotypes 3 and 4 in patients from Amazonas, Brazil.	Revista do Instituto de Medicina Tropical de Sao Paulo. 53 (6) (pp 321-323), 2011. Date of Publication: November/December 2011.	Exclude	Duplicate	Doesn't meet inclusion criteria
356	A protocol for the emergency department management of acute undifferentiated febrile illness in India.	International Journal of Emergency Medicine. 4 (1) (no pagination), 2011. Article Number: 57. Date of Publication: December 2011.	Exclude	YES	YES
357	Maternal mortality in Kassala State - Eastern Sudan: Community-based study using Reproductive age mortality survey (RAMOS).	BMC Pregnancy and Childbirth. 11 (no pagination), 2011. Article Number: 102. Date of Publication: 16 Dec 2011.	Exclude	Duplicate	Doesn't meet inclusion criteria
358	Utility of the tourniquet test and the white blood cell count to differentiate dengue among acute febrile illnesses in the emergency room.	PLoS Neglected Tropical Diseases. 5 (12) (no pagination), 2011. Article Number: e1400. Date of Publication: December 2011.	Exclude	Duplicate	Doesn't meet inclusion criteria
359	An unusual case of Weil's syndrome with paraparesis.	Indian Journal of Critical Care Medicine. 15 (2) (pp 130-133), 2011. Date of Publication: April-June 2011.	Exclude	YES	YES
360	The early clinical features of dengue in adults: Challenges for early clinical diagnosis.	PLoS Neglected Tropical Diseases. 5 (5) (no pagination), 2011. Article Number: e1191. Date of Publication: May 2011.	Exclude	Duplicate	Doesn't meet inclusion criteria
361	What clinicians who practice in countries reaching malaria elimination should be aware of: Lessons learnt from recent experience in Sri Lanka.	Malaria Journal. 10 (no pagination), 2011. Article Number: 302. Date of Publication: 2011.	Exclude	Duplicate	Doesn't meet inclusion criteria
362	Severe community-acquired adenovirus pneumonia in an immunocompetent 44-year-old woman: A case report and review of the literature.	Journal of Medical Case Reports. 5 (no pagination), 2011. Article Number: 259. Date of Publication: 2011.	Exclude	YES	YES
363	Malaria among patients and aid workers consulting a primary healthcare centre in Leogane, Haiti, November 2010 to February 2011 - a prospective observational study.	Eurosurveillance. 16 (13) (no pagination), 2011. Date of Publication: 31 March 2011.	Exclude	Duplicate	Doesn't meet inclusion criteria
364	An unusual case of bilateral renal enlargement due to primary renal lymphoma.	Indian Journal of Nephrology. 21 (1) (pp 56-58), 2011. Date of Publication: January-March 2011.	Exclude	NO	Doesn't meet inclusion criteria
365	Likely health outcomes for untreated acute febrile illness in the tropics in decision and economic models; a Delphi survey.	PLoS ONE. 6 (2) (no pagination), 2011. Article Number: e17439. Date of Publication: 2011.	Exclude	Duplicate	Doesn't meet inclusion criteria
366	Acute kidney injury in tropical acute febrile illness in a tertiary care centreRIFLE criteria validation.	Nephrology Dialysis Transplantation. 26 (2) (pp 524-531), 2011. Date of Publication: February 2011.	Exclude	Duplicate	Doesn't meet inclusion criteria
367	The burden of common infectious disease syndromes at the clinic and household level from population-based surveillance in rural and Urban Kenya.	PLoS ONE. 6 (1) (no pagination), 2011. Article Number: e16085. Date of Publication: 2011.	Exclude	Duplicate	Doesn't meet inclusion criteria
368	A trial of intermittent preventive treatment and home-based management of malaria in a rural area of the Gambia.	Malaria Journal. 10 (no pagination), 2011. Article Number: 2. Date of Publication: 2011.	Exclude	Duplicate	Doesn't meet inclusion criteria
369	Reversible binocular visual loss in temporal association with artesunate-amodiaquine treatment in a child on mefloquine chemoprophylaxis.	Ghana Medical Journal. 46(3):171-3, 2012 Sep.	Exclude	NO	Doesn't meet inclusion criteria
370	What do we know about Q fever in Mexico?.	Revista de Investigacion Clinica. 64(6 Pt 1):541-5, 2012 Nov-Dec.	Exclude	NO	Doesn't meet inclusion criteria
371	Usefulness of automated cell counter in detection of malaria in a cancer set up--our experience.	Indian Journal of Pathology & Microbiology. 55(4):467-73, 2012 Oct-Dec.	Exclude	YES	YES
372	Acute febrile illness in cirrhosis - thinking beyond spontaneous bacterial peritonitis!.	Tropical Doctor. 42(4):200-2, 2012 Oct.	Exclude	YES	YES
373	Scrub typhus in patients reporting with acute febrile illness at a tertiary health care institution in Goa.	Indian Journal of Medical Research. 136(6):1020-4, 2012 Dec.	Include	YES	NO
374	Neurologic manifestations associated with an outbreak of typhoid fever, Malawi--Mozambique, 2009: an epidemiologic investigation.	PLoS ONE [Electronic Resource]. 7(12):e46099, 2012.	Exclude	NO	Doesn't meet inclusion criteria
375	Detection of viruses in young children with fever without an apparent source.	Pediatrics. 130(6):e1455-62, 2012 Dec.	Include	YES	NO
376	The role of readily available clinical, laboratory and radiologic findings in distinguishing a/H1N1/2009 influenza from other causes of acute febrile respiratory illness under pandemic conditions.	Israel Medical Association Journal: Imaj. 14(10):613-9, 2012 Oct.	Exclude	NO	Doesn't meet inclusion criteria
377	Clinical profile of scrub typhus in children.	Indian Journal of Pediatrics. 79(11):1459-62, 2012 Nov.	Exclude	NO	Doesn't meet inclusion criteria
378	Influenza and malaria coinfection among young children in western Kenya, 2009-2011.	Journal of Infectious Diseases. 206(11):1674-84, 2012 Dec 1.	Include	YES	NO
379	Viral encephalitis and atherothrombotic stroke.	BMJ Case Reports. 2012, 2012.	Exclude	NO	Doesn't meet inclusion criteria
380	Epidemiological characteristics, clinical presentation and diagnosis at point-of-care during the first wave of the H1N1 influenza pandemic in Cambodia.	Southeast Asian Journal of Tropical Medicine & Public Health. 43(1):68-77, 2012 Jan.	Exclude	YES	YES
381	New genotypes of Orientia tsutsugamushi isolated from humans in Eastern Taiwan.	PLoS ONE [Electronic Resource]. 7(10):e46997, 2012.	Exclude	NO	Doesn't meet inclusion criteria
382	Diagnosis of dengue: an update. [Review]	Expert Review of Antiinfective Therapy. 10(8):895-907, 2012 Aug.	Exclude	NO	Doesn't meet inclusion criteria
383	Dengue fever with unusual thalamic involvement.	Journal of the Indian Medical Association. 110(1):48-9, 2012 Jan.	Exclude	NO	Doesn't meet inclusion criteria
384	Utility of rapid antibody tests to exclude HIV-1 infection among infants and children aged <18 months in a low-resource setting.	Journal of Clinical Virology. 55(3):244-9, 2012 Nov.	Exclude	NO	Doesn't meet inclusion criteria
385	In vitro antibiotic susceptibility testing of Brucella isolates from Egypt between 1999 and 2007 and evidence of probable rifampin resistance.	Annals of Clinical Microbiology & Antimicrobials. 11:24, 2012.	Exclude	NO	Doesn't meet inclusion criteria
386	Tick-borne diseases in Minnesota: an update.	Minnesota Medicine. 95(8):41-4, 2012 Aug.	Exclude	NO	Doesn't meet inclusion criteria
387	Adoption of rapid diagnostic tests for the diagnosis of malaria, a preliminary analysis of the Global Fund program data, 2005 to 2010.	PLoS ONE [Electronic Resource]. 7(8):e43549, 2012.	Exclude	NO	Doesn't meet inclusion criteria
388	Detection of antibodies against Orientia tsutsugamushi Sca proteins in scrub typhus patients and genetic variation of sca genes of different strains.	Clinical & Vaccine Immunology: CVI. 19(9):1442-51, 2012 Sep.	Exclude	NO	Doesn't meet inclusion criteria
389	Incomplete Kawasaki disease manifesting as transient heart failure in a previously healthy adolescent.	Internal Medicine. 51(16):2169-73, 2012.	Exclude	NO	Doesn't meet inclusion criteria
390	Dengue infection in children in Ratchaburi, Thailand: a cohort study. I. Epidemiology of symptomatic acute dengue infection in children, 2006-2009.	PLoS Neglected Tropical Diseases [electronic resource]. 6(7):e1732, 2012.	Include	YES	NO
391	Design and initiation of a study to assess the direct and indirect effects of influenza vaccine given to children in rural India.	Vaccine. 30(35):5235-9, 2012 Jul 27.	Exclude	NO	Doesn't meet inclusion criteria
392	Babesiosis surveillance - 18 States, 2011.	MMWR - Morbidity & Mortality Weekly Report. 61(27):505-9, 2012 Jul 13.	Exclude	NO	Doesn't meet inclusion criteria
393	Human exposures to marine Brucella isolated from a harbor porpoise - Maine, 2012.	MMWR - Morbidity & Mortality Weekly Report. 61(25):461-3, 2012 Jun 29.	Exclude	NO	Doesn't meet inclusion criteria
394	Multispacer sequence typing relapsing fever Borreliae in Africa.[Erratum appears in PLoS Negl Trop Dis. 2012 Jun;6(6). doi:10.1371/annotation/5b575a3d-79c6-4450-9410-225e554da42d Note: Haitham, Elbir [corrected to Elbir, Haitham]]	PLoS Neglected Tropical Diseases [electronic resource]. 6(6):e1652, 2012.	Exclude	NO	Doesn't meet inclusion criteria
395	Notes from the field: investigation of leptospirosis underreporting - Puerto Rico, 2010.	MMWR - Morbidity & Mortality Weekly Report. 61(22):421, 2012 Jun 8.	Exclude	NO	Doesn't meet inclusion criteria
396	Symptomatic myocarditis in Kawasaki disease.	Indian Journal of Pediatrics. 79(6):813-4, 2012 Jun.	Exclude	NO	Doesn't meet inclusion criteria
397	Household transmission of 2009 pandemic influenza A (H1N1): a systematic review and meta-analysis. [Review]	Epidemiology. 23(4):531-42, 2012 Jul.	Exclude	NO	Doesn't meet inclusion criteria
398	Fatal case of brucellosis misdiagnosed in early stages of Brucella suis infection in a 46-year-old patient with Marfan syndrome.	Journal of Clinical Microbiology. 50(6):2173-5, 2012 Jun.	Exclude	NO	Doesn't meet inclusion criteria
399	Infection and transmission of Rift Valley fever viruses lacking the NSs and/or NSm genes in mosquitoes: potential role for NSm in mosquito infection.	PLoS Neglected Tropical Diseases [electronic resource]. 6(5):e1639, 2012.	Exclude	NO	Doesn't meet inclusion criteria
400	Detection of Chikungunya virus in Aedes aegypti during 2011 outbreak in Al Hodayda, Yemen.	Acta Tropica. 123(1):62-6, 2012 Jul.	Exclude	NO	Doesn't meet inclusion criteria
401	Unsuspected rickettsioses among patients with acute febrile illness, Sri Lanka, 2007.	Emerging Infectious Diseases. 18(5):825-9, 2012 May.	Include	YES	NO
402	Differential diagnosis of Chikungunya, dengue viral infection and other acute febrile illnesses in children.	Pediatric Infectious Disease Journal. 31(5):459-63, 2012 May.	Include	YES	NO
403	Comparative effects of vivax malaria, fever and diarrhoea on child growth.	International Journal of Epidemiology. 41(2):531-9, 2012 Apr.	Exclude	NO	Doesn't meet inclusion criteria
404	Identification of Oropouche Orthobunyavirus in the cerebrospinal fluid of three patients in the Amazonas, Brazil.	American Journal of Tropical Medicine & Hygiene. 86(4):732-5, 2012 Apr.	Exclude	YES	YES
405	Random amplification and pyrosequencing for identification of novel viral genome sequences.	Journal of Biomolecular Techniques: JBT. 23(1):4-10, 2012 Apr.	Exclude	NO	Doesn't meet inclusion criteria
406	Scrub typhus: pathophysiology, clinical manifestations and prognosis. [Review]	Asian Pacific Journal of Tropical Medicine. 5(4):261-4, 2012 Apr.	Exclude	NO	Doesn't meet inclusion criteria
407	Accuracy of a commercial IgM ELISA for the diagnosis of human leptospirosis in Thailand.	American Journal of Tropical Medicine & Hygiene. 86(3):524-7, 2012 Mar.	Exclude	NO	Doesn't meet inclusion criteria
408	Dengue infection in children in Ratchaburi, Thailand: a cohort study. II. Clinical manifestations.	PLoS Neglected Tropical Diseases [electronic resource]. 6(2):e1520, 2012.	Include	YES	NO
409	Genetic characterization of Zika virus strains: geographic expansion of the Asian lineage.	PLoS Neglected Tropical Diseases [electronic resource]. 6(2):e1477, 2012.	Exclude	NO	Doesn't meet inclusion criteria
410	Chikungunya infection in India: results of a prospective hospital based multi-centric study.	PLoS ONE [Electronic Resource]. 7(2):e30025, 2012.	Include	YES	NO
411	Human granulocytic anaplasmosis in eastern France: clinical presentation and laboratory diagnosis.	Diagnostic Microbiology & Infectious Disease. 72(3):214-8, 2012 Mar.	Exclude	NO	Doesn't meet inclusion criteria
412	First detection of Rio Negro virus (Venezuelan equine encephalitis complex subtype VI) in Cordoba, Argentina.	Memorias do Instituto Oswaldo Cruz. 107(1):125-8, 2012 Feb.	Exclude	NO	Doesn't meet inclusion criteria
413	Unsuspected dengue and acute febrile illness in rural and semi-urban southern Sri Lanka.	Emerging Infectious Diseases. 18(2):256-63, 2012 Feb.	Include	YES	NO
414	Infectious etiologies of acute febrile illness among patients seeking health care in south-central Cambodia.	American Journal of Tropical Medicine & Hygiene. 86(2):246-53, 2012 Feb.	Include	YES	NO
415	Under-recognition and reporting of dengue in Cambodia: a capture-recapture analysis of the National Dengue Surveillance System.	Epidemiology & Infection. 140(3):491-9, 2012 Mar.	Exclude	NO	Doesn't meet inclusion criteria
416	A cluster of dengue cases in American missionaries returning from Haiti, 2010.	American Journal of Tropical Medicine & Hygiene. 86(1):16-22, 2012 Jan.	Exclude	YES	YES
417	Infectious diseases seen in a primary care clinic in Leogane, Haiti.	American Journal of Tropical Medicine & Hygiene. 86(1):11-5, 2012 Jan.	Include	YES	NO
418	Mayaro fever in the city of Manaus, Brazil, 2007-2008.	Vector Borne & Zoonotic Diseases. 12(1):42-6, 2012 Jan.	Exclude	YES	YES
419	Clinical presentation of dengue among patients admitted to the adult emergency department of a tertiary care hospital in Martinique: implications for triage, management, and reporting.	Annals of Emergency Medicine. 59(1):42-50, 2012 Jan.	Exclude	NO	Doesn't meet inclusion criteria
420	Viral encephalitis and atherothrombotic stroke.	BMJ Case Reports. 2012, 2012.	Exclude	Duplicate	Doesn't meet inclusion criteria
421	Round pneumonia.	Sudanese Journal of Public Health; 2012. 7(2):65-67. 11 ref.	Exclude	NO	Doesn't meet inclusion criteria
422	New genotypes of Orientia tsutsugamushi isolated from humans in eastern Taiwan.	PLoS ONE; 2012. 7(10):e46997. 34 ref.	Exclude	Duplicate	Doesn't meet inclusion criteria
423	The evolution of influenza viruses. (Special issue: Influenza research.)	Health; 2012. 4(10A):1000-1005. 32 ref.	Exclude	NO	Doesn't meet inclusion criteria
424	Thrombocytopenia in children with malaria - a study from coastal Karnataka, India.	Asian Pacific Journal of Tropical Disease; 2012. 2(2):107-109. 18 ref.	Exclude	NO	Doesn't meet inclusion criteria
425	Thrombocytopenia: a predictor of falciparum malaria at tertiary care hospital.	World Applied Sciences Journal; 2012. 19(2):159-162. 20 ref.	Exclude	YES	YES
426	Detection of antibodies against Orientia tsutsugamushi Sca proteins in scrub typhus patients and genetic variation of sca genes of different strains.	Clinical and Vaccine Immunology; 2012. 19(9):1442-1451. 28 ref.	Exclude	Duplicate	Doesn't meet inclusion criteria
427	In vitro antibiotic susceptibility testing of Brucella isolates from Egypt between 1999 and 2007 and evidence of probable rifampin resistance.	Annals of Clinical Microbiology and Antimicrobials; 2012. 11(24):(28 August 2012). 25 ref.	Exclude	Duplicate	Doesn't meet inclusion criteria
428	Leptospirosis in northeastern Malaysia: misdiagnosed or coinfection?	International Journal of Collaborative Research on Internal Medicine and Public Health (IJCRIMPH); 2012. 4(7):1419-1427. 31 ref.	Include	YES	NO
429	Human exposures to marine Brucella isolated from a harbor porpoise - Maine, 2012.	Morbidity and Mortality Weekly Report; 2012. 61(25):461-463. 8 ref.	Exclude	Duplicate	Doesn't meet inclusion criteria
430	Scaling-up attention to nonmalaria acute undifferentiated fever.	Transactions of the Royal Society of Tropical Medicine and Hygiene; 2012. 106(6):331-332. 10 ref.	Exclude	NO	Doesn't meet inclusion criteria
431	Multispacer sequence typing relapsing fever borreliae in Africa.	PLoS Neglected Tropical Diseases; 2012. 6(6):e1652. 25 ref.	Exclude	NO	Doesn't meet inclusion criteria
432	Septic tularemia in 2 cottontop tamarins (Sanguinus oedipus).	Comparative Medicine; 2012. 62(3):225-228. 19 ref.	Exclude	NO	Doesn't meet inclusion criteria
433	Investigation of leptospirosis underreporting - Puerto Rico, 2010.	Morbidity and Mortality Weekly Report; 2012. 61(22):421. 5 ref.	Include	YES	NO
434	Detection of Chikungunya virus in Aedes aegypti during 2011 outbreak in Al Hodayda, Yemen.	Acta Tropica; 2012. 123(1):62-66. 21 ref.	Exclude	Duplicate	Doesn't meet inclusion criteria
435	Fatal case of brucellosis misdiagnosed in early stages of Brucella suis infection in a 46-year-old patient with Marfan syndrome.	Journal of Clinical Microbiology; 2012. 50(6):2173-2175. 27 ref.	Exclude	Duplicate	Doesn't meet inclusion criteria
436	Identification of Oropouche Orthobunyavirus in the cerebrospinal fluid of three patients in the Amazonas, Brazil.	American Journal of Tropical Medicine and Hygiene; 2012. 86(4):732-735. 16 ref.	Exclude	Duplicate	Doesn't meet inclusion criteria
437	Chikungunya infection in India: results of a prospective hospital based multi-centric study.	PLoS ONE; 2012. 7(2):e30025. 47 ref.	Exclude	Duplicate	Doesn't meet inclusion criteria
438	Neurobrucellosis as a rare complication of brucellosis: Three pediatric case reports.	Turk Pediatri Arsivi. 47 (3) (pp 218-221), 2012. Date of Publication: 2012.	Exclude	NO	Doesn't meet inclusion criteria
439	Clinical and epidemiological aspects of dengue in hospitalized patient. "Hospital Santo Tomas". 2005 - 2006.	Archivos de Medicina. 8 (3) (no pagination), 2012. Date of Publication: 2012.	Exclude	NO	Doesn't meet inclusion criteria
440	Dengue infection in children in Ratchaburi, Thailand: A cohort study. I. Epidemiology of symptomatic acute dengue infection in children, 2006-2009.	PLoS Neglected Tropical Diseases. 6 (7) (no pagination), 2012. Article Number: e1732. Date of Publication: July 2012.	Exclude	Duplicate	Doesn't meet inclusion criteria
441	Cigarette smoking-induced acute eosinophilic pneumonia.	HealthMED. 6 (5) (pp 1836-1839), 2012. Date of Publication: 2012.	Exclude	NO	Doesn't meet inclusion criteria
442	Abdominal pain: A common presentation of dengue fever.	Medical Forum Monthly. 23 (4) (pp 33-35), 2012. Date of Publication: April 2012.	Exclude	NO	Doesn't meet inclusion criteria
443	Short report: Identification of oropouche Orthobunyavirus in the cerebrospinal fluid of three patients in the Amazonas, Brazil.	American Journal of Tropical Medicine and Hygiene. 86 (4) (pp 732-735), 2012. Date of Publication: April 2012.	Exclude	YES	YES
444	Thrombocytopenia in children with malaria-A study from coastal Karnataka, India.	Asian Pacific Journal of Tropical Disease. 2 (2) (pp 107-109), 2012. Date of Publication: April 2012.	Exclude	NO	Doesn't meet inclusion criteria
445	Assessing fever in the returned traveller.	Australian Prescriber. 35 (1) (pp 10-14), 2012. Date of Publication: February 2012.	Exclude	NO	Doesn't meet inclusion criteria
446	Dengue infection in children in ratchaburi, thailand: A cohort study. ii. clinical manifestations.	PLoS Neglected Tropical Diseases. 6 (2) (no pagination), 2012. Article Number: e1520. Date of Publication: February 2012.	Exclude	Duplicate	Doesn't meet inclusion criteria
447	Genetic characterization of zika virus strains: Geographic expansion of the asian lineage.	PLoS Neglected Tropical Diseases. 6 (2) (no pagination), 2012. Article Number: e1477. Date of Publication: February 2012.	Exclude	NO	Doesn't meet inclusion criteria
448	Chikungunya infection in India: Results of a prospective hospital based multi-centric study.	PLoS ONE. 7 (2) (no pagination), 2012. Article Number: e30025. Date of Publication: 17 Feb 2012.	Exclude	Duplicate	Doesn't meet inclusion criteria
449	Epstein-Barr virus co-infection in a patient with dengue fever presenting with post-infectious cerebellitis: A case report.	Journal of Medical Case Reports. 6 (no pagination), 2012. Article Number: 43. Date of Publication: 2012.	Exclude	NO	Doesn't meet inclusion criteria
450	Meloxicam-induced rhabdomyolysis in the context of an acute ross river viral infection.	Allergy, Asthma and Immunology Research. 4 (1) (pp 52-54), 2012. Date of Publication: January 2012.	Exclude	YES	YES
451	Study on clinico -laboratory profile of children with scrub typhus.	Journal of Nepal Paediatric Society. 32 (2) (pp 187-192), 2012. Date of Publication: 2012.	Exclude	NO	Doesn't meet inclusion criteria
452	Adaptive and innate immunity and acute illness.	Advances in Neuroimmune Biology. 3 (3-4) (pp 277-285), 2012. Date of Publication: 2012.	Exclude	NO	Doesn't meet inclusion criteria
453	Varicella pneumonia: A summary of Thai cases.	Asian Pacific Journal of Tropical Biomedicine. 2 (3 SUPPL.) (pp S1867-S1868), 2012. Date of Publication: 2012.	Exclude	NO	Doesn't meet inclusion criteria
454	Frequency of proteinuria in patients with older-onset diabetes mellitus attending Civil Hospital Karachi.	Medical Forum Monthly. 23 (11) (pp 29-31), 2012. Date of Publication: November 2012.	Exclude	NO	Doesn't meet inclusion criteria
455	Viral encephalitis and atherothrombotic stroke.	BMJ Case Reports. (no pagination), 2012. Date of Publication: 2012.	Exclude	Duplicate	Doesn't meet inclusion criteria
456	Study subclinical Hepatitis A infection in ambulatory patients, with nonspecific abdominal complaints in Mofid Hospital of Tehran Iran.	HealthMED. 6 (10) (pp 3302-3306), 2012. Date of Publication: 2012.	Exclude	NO	Doesn't meet inclusion criteria
457	Neurologic Manifestations Associated with an Outbreak of Typhoid Fever, Malawi - Mozambique, 2009: An Epidemiologic Investigation.	PLoS ONE. 7 (12) (no pagination), 2012. Article Number: e46099. Date of Publication: 03 Dec 2012.	Exclude	NO	Doesn't meet inclusion criteria
458	New Genotypes of Orientia tsutsugamushi Isolated from Humans in Eastern Taiwan.	PLoS ONE. 7 (10) (no pagination), 2012. Article Number: e46997. Date of Publication: 10 Oct 2012.	Exclude	Duplicate	Doesn't meet inclusion criteria
459	Causes of non-malarial fever in Laos: a prospective study.	The Lancet Global Health. 1(1):e46-54, 2013 Jul.	Include	YES	NO
460	Incidence and outcome of ventilator associated pneumonia.	Journal of the Association of Physicians of India. 61(8):554-7, 2013 Aug.	Exclude	NO	Doesn't meet inclusion criteria
461	Hepatobiliary tuberculosis. [Review]	Journal of the Association of Physicians of India. 61(6):404-7, 2013 Jun.	Exclude	NO	Doesn't meet inclusion criteria
462	Role of cognitive parameters in dengue hemorrhagic fever and dengue shock syndrome. [Review]	Journal of Biomedical Science. 20:88, 2013.	Exclude	NO	Doesn't meet inclusion criteria
463	Chikungunya as a cause of acute febrile illness in southern Sri Lanka.	PLoS ONE [Electronic Resource]. 8(12):e82259, 2013.	Include	YES	NO
464	Incidence of symptomatic A(H1N1)pdm09 influenza during the pandemic and post-pandemic periods in a rural Indian community.	International Journal of Infectious Diseases. 17(12):e1182-5, 2013 Dec.	Exclude	YES	YES
465	Fever of unknown origin attributable to haematocolpos infected with Salmonella enterica Serotypetyphi resistant to nalidixic acid: a case report.	Journal of Health, Population & Nutrition. 31(3):403-4, 2013 Sep.	Exclude	YES	YES
466	The diagnostic and prognostic value of dengue non-structural 1 antigen detection in a hyper-endemic region in Indonesia.	PLoS ONE [Electronic Resource]. 8(11):e80891, 2013.	Exclude	YES	YES
467	A case presentation of a fatal dengue myocarditis showing evidence for dengue virus-induced lesion.	European Heart Journal Acute Cardiovascular Care. 2(2):127-30, 2013 Jun.	Exclude	NO	Doesn't meet inclusion criteria
468	Identification of novel compounds inhibiting chikungunya virus-induced cell death by high throughput screening of a kinase inhibitor library.	PLoS Neglected Tropical Diseases [electronic resource]. 7(10):e2471, 2013.	Exclude	NO	Doesn't meet inclusion criteria
469	Acute kidney injury in scrub typhus.	Clinical & Experimental Nephrology. 17(5):725-9, 2013 Oct.	Exclude	NO	Doesn't meet inclusion criteria
470	Morbidity pattern in hospitalized under five children with sickle cell disease.	Indian Journal of Medical Research. 138(3):317-21, 2013 Sep.	Exclude	NO	Doesn't meet inclusion criteria
471	Scrub typhus associated acute kidney injury--a study from a tertiary care hospital from western Himalayan State of India.	Renal Failure. 35(10):1338-43, 2013.	Exclude	NO	Doesn't meet inclusion criteria
472	Molecular confirmation of co-infection by pathogenic Leptospira spp. and Orientia tsutsugamushi in patients with acute febrile illness in Thailand.	American Journal of Tropical Medicine & Hygiene. 89(4):797-9, 2013 Oct.	Exclude	YES	YES
473	Acute disseminated encephalomyelitis in children and adolescents: a single center experience.	Pediatric Neurology. 49(4):266-73, 2013 Oct.	Exclude	NO	Doesn't meet inclusion criteria
474	Eschar in scrub typhus: a valuable clue to the diagnosis.	Journal of Postgraduate Medicine. 59(3):177-8, 2013 Jul-Sep.	Exclude	NO	Doesn't meet inclusion criteria
475	Brucellosis in low-income and middle-income countries. [Review]	Current Opinion in Infectious Diseases. 26(5):404-12, 2013 Oct.	Exclude	NO	Doesn't meet inclusion criteria
476	Orientia tsutsugamushi infection induces CD4+ T cell activation via human dendritic cell activity.	Journal of Microbiology & Biotechnology. 23(8):1159-66, 2013 Aug.	Exclude	NO	Doesn't meet inclusion criteria
477	Reduced risk of disease during postsecondary dengue virus infections.	Journal of Infectious Diseases. 208(6):1026-33, 2013 Sep.	Exclude	NO	Doesn't meet inclusion criteria
478	Symptomatic versus inapparent outcome in repeat dengue virus infections is influenced by the time interval between infections and study year.	PLoS Neglected Tropical Diseases [electronic resource]. 7(8):e2357, 2013.	Exclude	NO	Doesn't meet inclusion criteria
479	Fever in the tropics: aetiology and case-fatality - a prospective observational study in a tertiary care hospital in South India.	BMC Infectious Diseases. 13:355, 2013.	Include	YES	NO
480	Dengue and other common causes of acute febrile illness in Asia: an active surveillance study in children.	PLoS Neglected Tropical Diseases [electronic resource]. 7(7):e2331, 2013.	Include	YES	NO
481	Prevalence of undifferentiated fever in adults of Rawalpindi having primary dengue fever.	JPMA - Journal of the Pakistan Medical Association. 63(6):770-1, 2013 Jun.	Exclude	NO	Doesn't meet inclusion criteria
482	Bacteremia, causative agents and antimicrobial susceptibility among HIV-1-infected children on antiretroviral therapy in Uganda and Zimbabwe.	Pediatric Infectious Disease Journal. 32(8):856-62, 2013 Aug.	Include	YES	NO
483	Evaluation of an electricity-free, culture-based approach for detecting typhoidal Salmonella bacteremia during enteric fever in a high burden, resource-limited setting.	PLoS Neglected Tropical Diseases [electronic resource]. 7(6):e2292, 2013.	Include	YES	NO
484	A case of continuous-type splenogonadal fusion.	Singapore Medical Journal. 54(6):e123-4, 2013 Jun.	Exclude	NO	Doesn't meet inclusion criteria
485	Borrelia miyamotoi infection presenting as human granulocytic anaplasmosis: a case report.	Annals of Internal Medicine. 159(1):21-7, 2013 Jul 2.	Exclude	YES	YES
486	Scrub typhus meningitis in South India--a retrospective study.	PLoS ONE [Electronic Resource]. 8(6):e66595, 2013.	Include	YES	NO
487	Murine typhus and leptospirosis presenting with undifferentiated symptoms of an acute febrile illness to Waikato Hospital, New Zealand, 2009-2010.	New Zealand Medical Journal. 126(1374):56-66, 2013 May 10.	Include	YES	NO
488	Ongoing dengue epidemic - Angola, June 2013.	MMWR - Morbidity & Mortality Weekly Report. 62(24):504-7, 2013 Jun 21.	Exclude	YES	YES
489	High frequency of enterovirus serotype circulation in a densely populated area of India.	Journal of Infection in Developing Countries. 7(6):475-83, 2013 Jun.	Exclude	NO	Doesn't meet inclusion criteria
490	Short communication: prevalence of antibodies against Coxiella burnetii (Q fever) in children in The Gambia, West Africa.	Tropical Medicine & International Health. 18(7):850-3, 2013 Jul.	Exclude	NO	Doesn't meet inclusion criteria
491	The genome sequence of Lone Star virus, a highly divergent bunyavirus found in the Amblyomma americanum tick.	PLoS ONE [Electronic Resource]. 8(4):e62083, 2013.	Exclude	NO	Doesn't meet inclusion criteria
492	Enhanced West Nile virus surveillance in a dengue-endemic area--Puerto Rico, 2007.	American Journal of Tropical Medicine & Hygiene. 88(5):997-1002, 2013 May.	Include	YES	NO
493	Infection-associated haemophagocytic lymphohistiocytosis: a case series using steroids only protocol for management.	Rheumatology International. 33(5):1363-6, 2013 May.	Exclude	NO	Doesn't meet inclusion criteria
494	Validity of clinical case definitions for influenza surveillance among hospitalized patients: results from a rural community in North India.	Influenza & Other Respiratory Viruses. 7(3):321-9, 2013 May.	Exclude	NO	Doesn't meet inclusion criteria
495	Virus-specific differences in rates of disease during the 2010 Dengue epidemic in Puerto Rico.	PLoS Neglected Tropical Diseases [electronic resource]. 7(4):e2159, 2013.	Exclude	YES	YES
496	Investigation of an outbreak of rickettsial febrile illness in Guatemala, 2007.	International Journal of Infectious Diseases. 17(5):e304-11, 2013 May.	Exclude	YES	YES
497	Two-stage PCR assay for detection of human brucellosis in endemic areas.	BMC Infectious Diseases. 13:145, 2013.	Include	YES	NO
498	Outbreak of scrub typhus in the North East Himalayan region-Sikkim: an emerging threat.	Indian Journal of Medical Microbiology. 31(1):72-4, 2013 Jan-Mar.	Exclude	YES	YES
499	Hemorrhagic fever with renal syndrome and Crimean-Congo hemorrhagic fever as causes of acute undifferentiated febrile illness in Bulgaria.	Vector Borne & Zoonotic Diseases. 13(3):188-92, 2013 Mar.	Include	YES	NO
500	Hide and seek: hematological aspects of malaria - a developing country perspective.	Journal of Infection in Developing Countries. 7(3):273-9, 2013 Mar.	Exclude	NO	Doesn't meet inclusion criteria
501	Epidemiological trends and clinical manifestations of Dengue among children in one of the English-speaking Caribbean countries.	Transactions of the Royal Society of Tropical Medicine & Hygiene. 107(4):254-60, 2013 Apr.	Include	YES	NO
502	A multinational outbreak of histoplasmosis following a biology field trip in the Ugandan rainforest.	Journal of Travel Medicine. 20(2):83-7, 2013 Mar-Apr.	Exclude	NO	Doesn't meet inclusion criteria
503	Acute febrile illness surveillance in a tertiary hospital emergency department: comparison of influenza and dengue virus infections.	American Journal of Tropical Medicine & Hygiene. 88(3):472-80, 2013 Mar.	Include	YES	NO
504	Rhomb- and bickerstaff encephalitis: two clinical phenotypes?.	Pediatric Neurology. 48(3):244-8, 2013 Mar.	Exclude	NO	Doesn't meet inclusion criteria
505	Clinical and laboratory features that discriminate dengue from other febrile illnesses: a diagnostic accuracy study in Rio de Janeiro, Brazil.	BMC Infectious Diseases. 13:77, 2013.	Include	YES	NO
506	Orthostatic hypotension in children with acute febrile illness.	Journal of Emergency Medicine. 44(1):23-7, 2013 Jan.	Exclude	NO	Doesn't meet inclusion criteria
507	Fever of unknown origin attributable to haematocolpos infected with Salmonella enterica serotype typhi resistant to nalidixic acid: a case report.	Journal of Health, Population and Nutrition; 2013. 31(3):403-404. 5 ref.	Exclude	NO	Doesn't meet inclusion criteria
508	Mild self resolving acute leptospirosis in an HIV infected patient in south India.	Annals of Tropical Medicine and Public Health; 2013. 6(2):261-262. 7 ref.	Exclude	NO	Doesn't meet inclusion criteria
509	Borrelia miyamotoi infection presenting as human granulocytic anaplasmosis: a case report.	Annals of Internal Medicine; 2013. 159(1):21-27. 34 ref.	Exclude	Duplicate	Doesn't meet inclusion criteria
510	Epidemiological trends and clinical manifestations of Dengue among children in one of the English-speaking Caribbean countries.	Transactions of the Royal Society of Tropical Medicine and Hygiene; 2013. 107(4):254-260. 33 ref.	Exclude	Duplicate	Doesn't meet inclusion criteria
511	Role of cognitive parameters in dengue hemorrhagic fever and dengue shock syndrome.	Journal of Biomedical Science; 2013. 20(88):(5 December 2013). 119 ref.	Exclude	NO	Doesn't meet inclusion criteria
512	A case report of toxic shock syndrome in a patient with underlying chronic liver disease associated with multiple satellite abscesses in elbow, perinephric region, psoas, and neck.	Annals of Tropical Medicine and Public Health; 2013. 6(3):358-360. 6 ref.	Exclude	NO	Doesn't meet inclusion criteria
513	Clinical profile and outcome in patients with ventilator associated pneumonia in ICU at a tertiary care hospital.	Scholars Journal of Applied Medical Sciences; 2013. 1(5):415-418. 16 ref.	Exclude	NO	Doesn't meet inclusion criteria
514	Morbidity pattern in hospitalized under five children with sickle cell disease.	Indian Journal of Medical Research; 2013. 138(3):317-321. 24 ref.	Exclude	Duplicate	Doesn't meet inclusion criteria
515	Molecular confirmation of co-infection by pathogenic Leptospira spp. and Orientia tsutsugamushi in patients with acute febrile illness in Thailand.	American Journal of Tropical Medicine and Hygiene; 2013. 89(4):797-799. 9 ref.	Exclude	Duplicate	Doesn't meet inclusion criteria
516	Scrub typhus associated acute kidney injury-a study from a tertiary care hospital from western Himalayan state of India.	Renal Failure; 2013. 35(10):1338-1343.	Exclude	YES	YES
517	Equine granulocytic anaplasmosis.	Research in Veterinary Science; 2013. 95(2):316-320. many ref.	Exclude	NO	Doesn't meet inclusion criteria
518	A rare case of acute eosinophilic pneumonia.	Annals of Tropical Medicine and Public Health; 2013. 6(2):256-257. 7 ref.	Exclude	NO	Doesn't meet inclusion criteria
519	Fever in the tropics: aetiology and case-fatality - a prospective observational study in a tertiary care hospital in South India.	BMC Infectious Diseases; 2013. 13(355):(30 July 2013). 31 ref.	Exclude	Duplicate	Doesn't meet inclusion criteria
520	Thrombocytopenia in patients of malaria - correlation with type of malaria and it's clinical significance.	Online International Interdisciplinary Research Journal; 2013. 3(2):21-26. 20 ref.	Exclude	NO	Doesn't meet inclusion criteria
521	Scrub typhus meningitis in south India - a retrospective study.	PLoS ONE; 2013. 8(6):e66595. 53 ref.	Exclude	NO	Doesn't meet inclusion criteria
522	A pilgrim's progress: severe Rickettsia conorii infection complicated by gangrene.	Medical Journal of Australia; 2013. 198(11):629-631. 10 ref.	Exclude	NO	Doesn't meet inclusion criteria
523	Evaluation of an electricity-free, culture-based approach for detecting typhoidal Salmonella bacteremia during enteric fever in a high burden, resource-limited setting.	PLoS Neglected Tropical Diseases; 2013. 7(6):e2292. 42 ref.	Exclude	Duplicate	Doesn't meet inclusion criteria
524	Hepatobiliary tuberculosis.	Journal of the Association of Physicians of India; 2013. 61(June):44-47. 36 ref.	Exclude	NO	Doesn't meet inclusion criteria
525	Short communication: prevalence of antibodies against Coxiella burnetii (Q fever) in children in The Gambia, West Africa.	Tropical Medicine and International Health; 2013. 18(7):850-853. 16 ref.	Exclude	Duplicate	Doesn't meet inclusion criteria
526	High frequency of enterovirus serotype circulation in a densely populated area of India.	Journal of Infection in Developing Countries; 2013. 7(6):475-483. 30 ref.	Exclude	Duplicate	Doesn't meet inclusion criteria
527	The genome sequence of lone star virus, a highly divergent bunyavirus found in the Amblyomma americanum tick.	PLoS ONE; 2013. 8(4):e62083. 38 ref.	Exclude	Duplicate	Doesn't meet inclusion criteria
528	Hypertonic saline reduces vascular leakage in a mouse model of severe dengue.	PLoS ONE; 2013. 8(4):e61621. 31 ref.	Exclude	NO	Doesn't meet inclusion criteria
529	Validity of clinical case definitions for influenza surveillance among hospitalized patients: results from a rural community in North India.	Influenza and other Respiratory Viruses; 2013. 7(3):321-329. 23 ref.	Exclude	Duplicate	Doesn't meet inclusion criteria
530	Two-stage PCR assay for detection of human brucellosis in endemic areas.	BMC Infectious Diseases; 2013. 13(145):(21 March 2013). 32 ref.	Exclude	Duplicate	Doesn't meet inclusion criteria
531	Detection of DENV-4 genotype I from mosquitoes collected in the city of Manaus, Brazil.	Virology Journal; 2013. 10(60):(19 February 2013). 13 ref.	Exclude	NO	Doesn't meet inclusion criteria
532	Hide and seek: hematological aspects of malaria - a developing country perspective.	Journal of Infection in Developing Countries; 2013. 7(3):273-279. 22 ref.	Exclude	Duplicate	Doesn't meet inclusion criteria
533	Clinical and laboratory features that discriminate dengue from other febrile illnesses: a diagnostic accuracy study in Rio de Janeiro, Brazil.	BMC Infectious Diseases; 2013. 13(77):(8 February 2013). 52 ref.	Exclude	Duplicate	Doesn't meet inclusion criteria
534	Kawasaki disease in infants.	Korean Journal of Pediatrics. 56 (9) (pp 377-382), 2013. Date of Publication: September 2013.	Exclude	NO	Doesn't meet inclusion criteria
535	Characteristics and outcome of dengue infection; clinical perspective from a secondary care hospital of Karachi.	Pakistan Journal of Medical Sciences. 29 (1) (pp 115-118), 2013. Date of Publication: 02 Nov 2012.	Include	YES	NO
536	Scrub typhus in adults in a teaching hospital in north Karnataka, 2011-2012.	Annals of Tropical Medicine and Public Health. 6 (6) (pp 614-617), 2013. Date of Publication: 01 Nov 2013.	Exclude	NO	Doesn't meet inclusion criteria
537	Diagnostic utility of soluble triggering receptor expression on myeloid cells-1 in complicated parapneumonic pleural effusion.	Egyptian Journal of Chest Diseases and Tuberculosis. 62 (4) (pp 593-597), 2013. Date of Publication: October 2013.	Exclude	NO	Doesn't meet inclusion criteria
538	The diagnostic and prognostic value of dengue non-structural 1 antigen detection in a hyper-endemic region in Indonesia.	PLoS ONE. 8 (11) (no pagination), 2013. Article Number: e80891. Date of Publication: 19 Nov 2013.	Exclude	Duplicate	Doesn't meet inclusion criteria
539	A case report of toxic shock syndrome in a patient with underlying chronic liver disease associated with multiple satellite abscesses in elbow, perinephric region, psoas, and neck.	Annals of Tropical Medicine and Public Health. 6 (3) (pp 358-360), 2013. Date of Publication: May-June 2013.	Exclude	Duplicate	Doesn't meet inclusion criteria
540	Chikungunya as a cause of acute febrile illness in southern Sri Lanka.	PLoS ONE. 8 (12) (no pagination), 2013. Article Number: e82259. Date of Publication: 02 Dec 2013.	Exclude	Duplicate	Doesn't meet inclusion criteria
541	Rhabdomyolysis in scrub typhus: An unusual presentation.	International Journal of Preventive Medicine. 4 (12) (pp 1472-1475), 2013. Date of Publication: December 2013.	Exclude	NO	Doesn't meet inclusion criteria
542	Fever of unknown origin attributable to haematocolpos infected with Salmonella enterica serotype Typhi resistant to nalidixic acid: A case report.	Journal of Health, Population and Nutrition. 31 (3) (pp 403-404), 2013. Date of Publication: 2013.	Exclude	Duplicate	Doesn't meet inclusion criteria
543	Identification of Novel Compounds Inhibiting Chikungunya Virus-Induced Cell Death by High Throughput Screening of a Kinase Inhibitor Library.	PLoS Neglected Tropical Diseases. 7 (10) (no pagination), 2013. Article Number: e2471. Date of Publication: October 2013.	Exclude	Duplicate	Doesn't meet inclusion criteria
544	Spontaneous central vein thrombosis in a patient with activated protein C resistance and dengue infection: An association or causation?.	Journal of Anaesthesiology Clinical Pharmacology. 29 (4) (pp 547-549), 2013. Date of Publication: October-December 2013.	Exclude	NO	Doesn't meet inclusion criteria
545	Acute heart failure due to myocarditis in the first trimester of pregnancy. [Polish, English]	Ginekologia Polska. 84 (6) (pp 476-479), 2013. Date of Publication: 2013.	Exclude	NO	Doesn't meet inclusion criteria
546	Was it a case of acute disseminated encephalomyelitis? A rare association following dengue fever.	Journal of Neurosciences in Rural Practice. 4 (3) (pp 318-321), 2013. Date of Publication: 2013.	Exclude	NO	Doesn't meet inclusion criteria
547	Co-infection: Weil's syndrome with hepatitis B infection- A diagnostic and therapeutic hitch.	Journal of Clinical and Diagnostic Research. 7 (10) (pp 2270-2271), 2013. Date of Publication: 05 Oct 2013.	Exclude	YES	YES
548	Idiopathic acute eosinophilic pneumonia: A retrospective case series and review of the literature.	Respiratory Medicine Case Reports. 10 (pp 43-47), 2013. Date of Publication: 24 Jun 2013.	Exclude	NO	Doesn't meet inclusion criteria
549	Short report: Molecular confirmation of co-infection by pathogenic leptospira spp. and orientia tsutsugamushi in patients with acute febrile illness in Thailand.	American Journal of Tropical Medicine and Hygiene. 89 (4) (pp 797-799), 2013. Date of Publication: October 2013.	Exclude	NO	Doesn't meet inclusion criteria
550	Seroprevalence of leptospirosis among patients with acute febrile illness - A prospective study.	Biomedicine (India). 33 (3) (pp 341-345), 2013. Date of Publication: July-September 2013.	Include	YES	NO
551	The unusual presentation of a usual organism - The changing spectrum of the clinical manifestations of plasmodium vivax malaria in children: A retrospective study.	Journal of Clinical and Diagnostic Research. 7 (9) (pp 1964-1967), 2013. Date of Publication: 10 Sep 2013.	Exclude	NO	Doesn't meet inclusion criteria
552	First Iranian imported case of dengue.	International Journal of Preventive Medicine. 4 (9) (pp 1075-1077), 2013. Date of Publication: September 2013.	Exclude	YES	YES
553	Mild self resolving acute leptospirosis in an HIV infected patient in south India.	Annals of Tropical Medicine and Public Health. 6 (2) (pp 261-262), 2013. Date of Publication: March-April 2013.	Exclude	Duplicate	Doesn't meet inclusion criteria
554	A rare case of acute eosinophilic pneumonia.	Annals of Tropical Medicine and Public Health. 6 (2) (pp 256-257), 2013. Date of Publication: March-April 2013.	Exclude	Duplicate	Doesn't meet inclusion criteria
555	Symptomatic Versus Inapparent Outcome in Repeat Dengue Virus Infections Is Influenced by the Time Interval between Infections and Study Year.	PLoS Neglected Tropical Diseases. 7 (8) (no pagination), 2013. Article Number: e2357. Date of Publication: August 2013.	Exclude	Duplicate	Doesn't meet inclusion criteria
556	Fever in the tropics: Aetiology and case-fatality - a prospective observational study in a tertiary care hospital in South India.	BMC Infectious Diseases. 13 (1) (no pagination), 2013. Article Number: 355. Date of Publication: 30 Jul 2013.	Exclude	Duplicate	Doesn't meet inclusion criteria
557	Dengue and Other Common Causes of Acute Febrile Illness in Asia: An Active Surveillance Study in Children.	PLoS Neglected Tropical Diseases. 7 (7) (no pagination), 2013. Article Number: e2331. Date of Publication: July 2013.	Exclude	Duplicate	Doesn't meet inclusion criteria
558	Evaluation of an Electricity-free, Culture-based Approach for Detecting Typhoidal Salmonella Bacteremia during Enteric Fever in a High Burden, Resource-limited Setting.	PLoS Neglected Tropical Diseases. 7 (6) (no pagination), 2013. Article Number: e2292. Date of Publication: June 2013.	Exclude	YES	YES
559	Murine typhus and leptospirosis presenting with undifferentiated symptoms of an acute febrile illness to Waikato Hospital, New Zealand, 2009-2010.	New Zealand Medical Journal. 126 (1374) (no pagination), 2013. Date of Publication: 2013.	Exclude	Duplicate	Doesn't meet inclusion criteria
560	Scrub Typhus Meningitis in South India - A Retrospective Study.	PLoS ONE. 8 (6) (no pagination), 2013. Article Number: e66595. Date of Publication: 14 Jun 2013.	Exclude	Duplicate	Doesn't meet inclusion criteria
561	Perioperative considerations of Kawasaki disease.	Ochsner Journal. 13 (2) (pp 208-213), 2013. Date of Publication: 2013.	Exclude	NO	Doesn't meet inclusion criteria
562	Profile of the chikungunya infection: A neglected vector borne disease which is prevalent in the Rajkot District.	Journal of Clinical and Diagnostic Research. 7 (6) (pp 1008-1011), 2013. Date of Publication: 2013.	Exclude	NO	Doesn't meet inclusion criteria
563	Virus-Specific Differences in Rates of Disease during the 2010 Dengue Epidemic in Puerto Rico.	PLoS Neglected Tropical Diseases. 7 (4) (no pagination), 2013. Article Number: e2159. Date of Publication: April 2013.	Exclude	Duplicate	Doesn't meet inclusion criteria
564	Two-stage PCR assay for detection of human brucellosis in endemic areas.	BMC Infectious Diseases. 13 (1) (no pagination), 2013. Article Number: 145. Date of Publication: 21 Mar 2013.	Exclude	Duplicate	Doesn't meet inclusion criteria
565	Clinical and laboratory features that discriminate dengue from other febrile illnesses: A diagnostic accuracy study in Rio de Janeiro, Brazil.	BMC Infectious Diseases. 13 (1) (no pagination), 2013. Article Number: 77. Date of Publication: 08 Feb 2013.	Exclude	Duplicate	Doesn't meet inclusion criteria
566	Borrelia crocidurae infection in acutely febrile patients, Senegal.	Emerging Infectious Diseases. 20(8):1335-8, 2014 Aug.	Include	YES	NO
567	Pregnancy outcome in relation to treatment of murine typhus and scrub typhus infection: a fever cohort and a case series analysis.	PLoS Neglected Tropical Diseases [electronic resource]. 8(11):e3327, 2014 Nov.	Exclude	NO	Doesn't meet inclusion criteria
568	Unsuspected leptospirosis is a cause of acute febrile illness in Nicaragua.	PLoS Neglected Tropical Diseases [electronic resource]. 8(7):e2941, 2014 Jul.	Include	YES	NO
569	Clinical Manifestations and Complications of Scrub Typhus : A Hospital Based Study from North Eastern India.	Journal of the Association of Physicians of India. 62(12):19-23, 2014 Dec.	Exclude	NO	Doesn't meet inclusion criteria
570	Multiplex PCR analysis of clusters of unexplained viral respiratory tract infection in Cambodia.	Virology Journal. 11:224, 2014.	Exclude	NO	Doesn't meet inclusion criteria
571	Rickettsial infection among military personnel deployed in Northern Sri Lanka.	BMC Infectious Diseases. 14:3864, 2014.	Exclude	NO	Doesn't meet inclusion criteria
572	Evidence of West Nile virus infection in Nepal.	BMC Infectious Diseases. 14:606, 2014.	Include	YES	NO
573	Investigating an outbreak of acute fever in Chuuk, Federated States of Micronesia.	Western Pacific Surveillance Response Journal. 5(4):5-12, 2014 Oct-Dec.	Exclude	YES	YES
574	Acute respiratory distress syndrome in human granulocytic ehrlichiosis.	Connecticut Medicine. 78(6):345-7, 2014 Jun-Jul.	Exclude	NO	Doesn't meet inclusion criteria
575	Emerging alphaviruses in the Americas: Chikungunya and Mayaro.	Revista Da Sociedade Brasileira de Medicina Tropical. 47(6):677-83, 2014 Nov-Dec.	Exclude	NO	Doesn't meet inclusion criteria
576	Animal models of viral hemorrhagic fever. [Review]	Antiviral Research. 112:59-79, 2014 Dec.	Exclude	NO	Doesn't meet inclusion criteria
577	An outbreak of acute febrile illness caused by Sandfly Fever Sicilian Virus in the Afar region of Ethiopia, 2011.	American Journal of Tropical Medicine & Hygiene. 91(6):1250-3, 2014 Dec.	Exclude	YES	YES
578	Structure-activity relationship study of arbidol derivatives as inhibitors of chikungunya virus replication.	Bioorganic & Medicinal Chemistry. 22(21):6014-25, 2014 Nov 1.	Exclude	NO	Doesn't meet inclusion criteria
579	Epidemiology of scrub typhus and the eschars patterns in South Korea from 2008 to 2012.	Japanese Journal of Infectious Diseases. 67(6):458-63, 2014.	Exclude	NO	Doesn't meet inclusion criteria
580	Chikungunya virus was isolated in Thailand, 2010.	Virus Genes. 49(3):485-9, 2014 Dec.	Exclude	NO	Doesn't meet inclusion criteria
581	Diagnosis of scrub typhus. [Review]	Expert Review of Antiinfective Therapy. 12(12):1533-40, 2014 Dec.	Exclude	NO	Doesn't meet inclusion criteria
582	An observational study of dengue fever in a tertiary care hospital of eastern India.	Journal of the Association of Physicians of India. 62(3):224-7, 2014 Mar.	Exclude	NO	Doesn't meet inclusion criteria
583	Back pain, lower limb immobility and ulcers as indicators of abdominal aorta occlusion below the origin of renal arteries, Leriche syndrome.	Journal of the Association of Physicians of India. 62(4):353-5, 2014 Apr.	Exclude	NO	Doesn't meet inclusion criteria
584	Undiagnosed undifferentiated fever in Far North Queensland, Australia: a retrospective study.	International Journal of Infectious Diseases. 27:59-64, 2014 Oct.	Include	YES	NO
585	Rapid viral diagnosis for acute febrile respiratory illness in children in the Emergency Department. [Review][Update of Cochrane Database Syst Rev. 2012;5:CD006452; PMID: 22592711]	Cochrane Database of Systematic Reviews. 9:CD006452, 2014.	Exclude	NO	Doesn't meet inclusion criteria
586	Case series of fatal Leptospira spp./dengue virus co-infections-Puerto Rico, 2010-2012.	American Journal of Tropical Medicine & Hygiene. 91(4):760-5, 2014 Oct.	Exclude	YES	YES
587	Characteristics of a dengue outbreak in a remote pacific island chain--Republic of The Marshall Islands, 2011-2012.	PLoS ONE [Electronic Resource]. 9(9):e108445, 2014.	Exclude	NO	Doesn't meet inclusion criteria
588	Thrombocytopenia in malaria: its usefulness in a clinical setting. A study from Western Rajasthan, India.	Tropical Doctor. 44(4):205-8, 2014 Oct.	Exclude	NO	Doesn't meet inclusion criteria
589	Prevalence and risk factors of louse-borne relapsing fever in high risk populations in Bahir Dar city Northwest, Ethiopia.	BMC Research Notes. 7:615, 2014.	Exclude	NO	Doesn't meet inclusion criteria
590	Serological evidence of flaviviruses infection among acute febrile illness patients in Afghanistan.	Journal of Infection in Developing Countries. 8(9):1176-80, 2014 Sep.	Include	YES	NO
591	Infection with Saint Louis encephalitis virus in the city of Ribeirao Preto, Brazil: report of one case.	International Journal of Infectious Diseases. 26:96-7, 2014 Sep.	Exclude	YES	YES
592	Influenza B outbreak on a cruise ship off the Sao Paulo Coast, Brazil.	Journal of Travel Medicine. 21(5):298-303, 2014 Sep-Oct.	Exclude	NO	Doesn't meet inclusion criteria
593	Human leptospirosis trends: northeast Thailand, 2001-2012.	International Journal of Environmental Research & Public Health [Electronic Resource]. 11(8):8542-51, 2014 Aug.	Include	YES	NO
594	Viral hemorrhagic fever cases in the country of Georgia: Acute Febrile Illness Surveillance Study results.	American Journal of Tropical Medicine & Hygiene. 91(2):246-8, 2014 Aug.	Include	YES	NO
595	The impact of home-based HIV counseling and testing on care-seeking and incidence of common infectious disease syndromes in rural western Kenya.	BMC Infectious Diseases. 14:376, 2014.	Exclude	NO	Doesn't meet inclusion criteria
596	Risk assessment of flavivirus transmission in Namibia.	Acta Tropica. 137:123-9, 2014 Sep.	Exclude	NO	Doesn't meet inclusion criteria
597	Burden of dengue infection and disease in a pediatric cohort in urban Sri Lanka.	American Journal of Tropical Medicine & Hygiene. 91(1):132-7, 2014 Jul.	Exclude	NO	Doesn't meet inclusion criteria
598	Clinical and virological descriptive study in the 2011 outbreak of dengue in the Amazonas, Brazil.	PLoS ONE [Electronic Resource]. 9(6):e100535, 2014.	Exclude	YES	YES
599	Acute undifferentiated fever in Asia: a review of the literature. [Review]	Southeast Asian Journal of Tropical Medicine & Public Health. 45(3):719-26, 2014 May.	Exclude	NO	Doesn't meet inclusion criteria
600	Antiviral perspectives for chikungunya virus. [Review]	BioMed Research International. 2014:631642, 2014.	Exclude	NO	Doesn't meet inclusion criteria
601	Louse-borne relapsing fever profile at Felegehiwot referral hospital, Bahir Dar city, Ethiopia: a retrospective study.	BMC Research Notes. 7:250, 2014.	Exclude	NO	Doesn't meet inclusion criteria
602	Hantaviruses and cardiopulmonary syndrome in South America. [Review]	Virus Research. 187:43-54, 2014 Jul 17.	Exclude	NO	Doesn't meet inclusion criteria
603	Persisting arthralgia due to Mayaro virus infection in a traveler from Brazil: is there a risk for attendants to the 2014 FIFA World Cup?.	Journal of Clinical Virology. 60(3):317-9, 2014 Jul.	Exclude	NO	Doesn't meet inclusion criteria
604	Sepsis and meningitis in hospitalized children: performance of clinical signs and their prediction rules in a case-control study.	Pediatric Emergency Care. 30(6):373-80, 2014 Jun.	Exclude	NO	Doesn't meet inclusion criteria
605	Rickettsia bellii, Rickettsia amblyommii, and Laguna Negra hantavirus in an Indian reserve in the Brazilian Amazon.	Parasites & Vectors [Electronic Resource]. 7:191, 2014.	Exclude	NO	Doesn't meet inclusion criteria
606	Frequency of co-existence of dengue and malaria in patients presenting with acute febrile illness.	JPMA - Journal of the Pakistan Medical Association. 64(3):247-51, 2014 Mar.	Include	YES	NO
607	Lung in dengue: computed tomography findings.	PLoS ONE [Electronic Resource]. 9(5):e96313, 2014.	Exclude	NO	Doesn't meet inclusion criteria
608	A case of primary HIV type 1 and cytomegalovirus coinfection presenting with widespread clinical disease.	Journal of the International Association of Providers of AIDS Care. 13(3):196-9, 2014 May-Jun.	Exclude	NO	Doesn't meet inclusion criteria
609	Macroarray assay for differential diagnosis of meningoencephalitis in southern Africa.	Journal of Clinical Virology. 60(1):50-6, 2014 May.	Exclude	NO	Doesn't meet inclusion criteria
610	Acute undifferentiated febrile illness in rural Cambodia: a 3-year prospective observational study.	PLoS ONE [Electronic Resource]. 9(4):e95868, 2014.	Include	YES	NO
611	Pancreatitis in scrub typhus: a rare complication.	BMJ Case Reports. 2014, 2014.	Exclude	NO	Doesn't meet inclusion criteria
612	[Cytomegalovirus mononucleosis complicated with peripheral facial palsy].	Rinsho Ketsueki - Japanese Journal of Clinical Hematology. 55(3):356-9, 2014 Mar.	Exclude	YES	YES
613	Dengue fever presenting with acute cerebellitis: a case report.	BMC Research Notes. 7:125, 2014.	Exclude	YES	YES
614	Subjective social status predicts wintertime febrile acute respiratory illness among women healthcare personnel.	Health Psychology. 33(3):282-91, 2014 Mar.	Exclude	NO	Doesn't meet inclusion criteria
615	Occurrence and correlates of symptom persistence following acute dengue fever in Peru.	American Journal of Tropical Medicine & Hygiene. 90(3):449-56, 2014 Mar.	Exclude	NO	Doesn't meet inclusion criteria
616	Predictive value of proteinuria in adult dengue severity.	PLoS Neglected Tropical Diseases [electronic resource]. 8(2):e2712, 2014 Feb.	Exclude	YES	YES
617	Severe life-threatening Ehrlichia chaffeensis infections transmitted through solid organ transplantation. [Review]	Transplant Infectious Disease. 16(1):119-24, 2014 Feb.	Exclude	YES	YES
618	Twenty years of hantavirus pulmonary syndrome in Brazil: a review of epidemiological and clinical aspects. [Review]	Journal of Infection in Developing Countries. 8(2):137-42, 2014 Feb.	Exclude	NO	Doesn't meet inclusion criteria
619	Use of a three-band HRP2/pLDH combination rapid diagnostic test increases diagnostic specificity for falciparum malaria in Ugandan children.	Malaria Journal. 13:43, 2014.	Exclude	YES	YES
620	West Nile virus documented in Indonesia from acute febrile illness specimens.	American Journal of Tropical Medicine & Hygiene. 90(2):260-2, 2014 Feb.	Exclude	YES	YES
621	Scrub typhus is an under-recognized cause of acute febrile illness with acute kidney injury in India.	PLoS Neglected Tropical Diseases [electronic resource]. 8(1):e2605, 2014.	Include	YES	NO
622	Host biomarkers distinguish dengue from leptospirosis in Colombia: a case-control study.	BMC Infectious Diseases. 14:35, 2014.	Exclude	NO	Doesn't meet inclusion criteria
623	Fatal hemophagocytic lymphohistiocytosis associated with locally acquired dengue virus infection - New Mexico and Texas, 2012.	MMWR - Morbidity & Mortality Weekly Report. 63(3):49-54, 2014 Jan 24.	Exclude	YES	YES
624	Critical pulmonary infection due to nontuberculous mycobacterium in pediatric leukemia: report of a difficult diagnosis and review of pediatric series. [Review]	Journal of Pediatric Hematology/Oncology. 36(1):66-70, 2014 Jan.	Exclude	NO	Doesn't meet inclusion criteria
625	Pancreatitis in scrub typhus: a rare complication.	BMJ Case Reports. 2014, 2014.	Exclude	Duplicate	Doesn't meet inclusion criteria
626	Clinical spectrum of renal involvement in malaria in Kumaon region of Uttarakhand.	International Journal of Medical and Health Sciences; 2014. 3(4):283-289. 15 ref.	Exclude	YES	YES
627	Antiviral perspectives for chikungunya virus.	BioMed Research International; 2014. 2014:Article ID 631642. 102 ref.	Exclude	NO	Doesn't meet inclusion criteria
628	Frequency and clinical manifestations of dengue in urban Medellin, Colombia.	Journal of Tropical Medicine; 2014. 2014:Article ID 872608. 24 ref.	Include	YES	NO
629	Rickettsial infection among military personnel deployed in Northern Sri Lanka.	BMC Infectious Diseases; 2014. 14(688):(20 December 2014). 10 ref.	Exclude	Duplicate	Doesn't meet inclusion criteria
630	Multiplex PCR analysis of clusters of unexplained viral respiratory tract infection in Cambodia.	Virology Journal; 2014. 11(224):(17 December 2014). 27 ref.	Exclude	Duplicate	Doesn't meet inclusion criteria
631	Evidence of West Nile virus infection in Nepal.	BMC Infectious Diseases; 2014. 14(606):(27 November 2014). 17 ref.	Exclude	Duplicate	Doesn't meet inclusion criteria
632	A review of dengue research in Malaysia. (Special Issue: Reviews of Malaysian research on major diseases (2000-2013).)	Medical Journal of Malaysia; 2014. 69(Suppl. A):59-67. 90 ref.	Exclude	NO	Doesn't meet inclusion criteria
633	Severe hypothermia in dengue.	Journal of Vector Borne Diseases; 2014. 51(3):245-246. 4 ref.	Exclude	YES	YES
634	Spread of oropouche virus into the central nervous system in mouse.	Viruses; 2014. 6(10):3827-3836. 22 ref.	Exclude	NO	Doesn't meet inclusion criteria
635	Case series of fatal Leptospira spp./dengue virus co-infections-Puerto Rico, 2010-2012.	American Journal of Tropical Medicine and Hygiene; 2014. 91(4):760-765. 38 ref.	Exclude	Duplicate	Doesn't meet inclusion criteria
636	Sero diagnosis and clinical profile of dengue fever.	Journal of Pharmaceutical and Biomedical Sciences; 2014. 4(7):645-649. 16 ref.	Exclude	YES	YES
637	Seroprevalence and seasonal trend of dengue virus infection at a teaching hospital in Tumkur, India.	Scholars Journal of Applied Medical Sciences; 2014. 2(3A):922-926. 12 ref.	Include	YES	NO
638	Borrelia crocidurae infection in acutely febrile patients, Senegal.	Emerging Infectious Diseases; 2014. 20(8):1335-1338. 15 ref.	Exclude	Duplicate	Doesn't meet inclusion criteria
639	The impact of home-based HIV counseling and testing on care-seeking and incidence of common infectious disease syndromes in rural western Kenya.	BMC Infectious Diseases; 2014. 14(376):(8 July 2014). 38 ref.	Exclude	Duplicate	Doesn't meet inclusion criteria
640	Frequency of co-existence of dengue and malaria in patients presenting with acute febrile illness.	JPMA, Journal of the Pakistan Medical Association; 2014. 64(3):247-251. 26 ref.	Exclude	Duplicate	Doesn't meet inclusion criteria
641	Rickettsia bellii, Rickettsia amblyommii, and Laguna Negra hantavirus in an Indian reserve in the Brazilian Amazon.	Parasites and Vectors; 2014. 7(191):(17 April 2014). 33 ref.	Exclude	Duplicate	Doesn't meet inclusion criteria
642	Seroprevalence of leptospirosis, enteric fever and dengue in patients with acute febrile illness in Tamil Nadu, India.	Indian Journal of Basic and Applied Medical Research; 2014. 3(2):615-623. 31 ref.	Include	YES	NO
643	Coxiella burnetii seroprevalence in small ruminants in The Gambia.	PLoS ONE; 2014. 9(1):e85424. 37 ref.	Exclude	NO	Doesn't meet inclusion criteria
644	An observational study of dengue fever in a tertiary care hospital of eastern India.	Journal of the Association of Physicians of India; 2014. 62(March):224-227. 17 ref.	Exclude	Duplicate	Doesn't meet inclusion criteria
645	Megaloblastic anemia secondary to vitamin B12 and folate deficiency presenting as acute febrile illness and pyrexia of unknown origin: a prospective study from tertiary care hospital.	Scholars Journal of Applied Medical Sciences; 2014. 2(1D):422-425. 12 ref.	Exclude	NO	Doesn't meet inclusion criteria
646	Tropical fevers: management guidelines.	Indian Journal of Critical Care Medicine; 2014. 18(2):62-69. 34 ref.	Exclude	NO	Doesn't meet inclusion criteria
647	Severe life-threatening Ehrlichia chaffeensis infections transmitted through solid organ transplantation.	Transplant Infectious Disease; 2014. 16(1):119-124. 37 ref.	Exclude	YES	YES
648	A rare case report on leptospirosis in Khammam, Andhra Pradesh, India.	Journal of Pharmaceutical and Biomedical Sciences; 2014. 4(1):45-47. 6 ref.	Exclude	YES	YES
649	Seroprevalence of Leptospira hardjo in cattle and African buffalos in southwestern Uganda.	American Journal of Tropical Medicine and Hygiene; 2014. 90(2):288-290. 19 ref.	Exclude	NO	Doesn't meet inclusion criteria
650	Scrub typhus is an under-recognized cause of acute febrile illness with acute kidney injury in India.	PLoS Neglected Tropical Diseases; 2014. 8(1):e2605. 45 ref.	Exclude	Duplicate	Doesn't meet inclusion criteria
651	Use of a three-band HRP2/pLDH combination rapid diagnostic test increases diagnostic specificity for falciparum malaria in Ugandan children.	Malaria Journal; 2014. 13(43):(1 February 2014). 26 ref.	Exclude	Duplicate	Doesn't meet inclusion criteria
652	Host biomarkers distinguish dengue from leptospirosis in Colombia: a case-control study.	BMC Infectious Diseases; 2014. 14(35):(20 January 2014). 65 ref.	Exclude	Duplicate	Doesn't meet inclusion criteria
653	Pregnancy Outcome in Relation to Treatment of Murine Typhus and Scrub Typhus Infection: A Fever Cohort and a Case Series Analysis.	PLoS Neglected Tropical Diseases. 8 (11) (no pagination), 2014. Article Number: e3327. Date of Publication: 20 Nov 2014.	Exclude	Duplicate	Doesn't meet inclusion criteria
654	Emergence of scrub typhus in northern India: Experience from tertiary care hospital.	Klimik Dergisi. 27 (1) (pp 6-11), 2014. Date of Publication: 2014.	Exclude	NO	Doesn't meet inclusion criteria
655	Multiplex PCR analysis of clusters of unexplained viral respiratory tract infection in Cambodia.	Virology Journal. 11 (1) (no pagination), 2014. Article Number: 224. Date of Publication: 2014.	Exclude	Duplicate	Doesn't meet inclusion criteria
656	Rickettsia bellii, Rickettsia amblyommii, and Laguna Negra hantavirus in an Indian reserve in the Brazilian Amazon.	Parasites & vectors. 7 (pp 191), 2014. Date of Publication: 2014.	Exclude	Duplicate	Doesn't meet inclusion criteria
657	Host biomarkers distinguish dengue from leptospirosis in Colombia: a case-control study.	BMC infectious diseases. 14 (pp 35), 2014. Date of Publication: 2014.	Exclude	Duplicate	Doesn't meet inclusion criteria
658	Scrub typhus is an under-recognized cause of acute febrile illness with acute kidney injury in India.	PLoS neglected tropical diseases. 8 (1) (no pagination), 2014. Date of Publication: 2014.	Exclude	Duplicate	Doesn't meet inclusion criteria
659	Pancreatitis in scrub typhus: a rare complication.	BMJ case reports. 2014 (no pagination), 2014. Date of Publication: 2014.	Exclude	Duplicate	Doesn't meet inclusion criteria
660	Association of Thrombocytopenia with severity of Plasmodium falciparum malaria: A study in Chhattisgarh.	Research Journal of Pharmacy and Technology. 7 (9) (pp 1029-1033), 2014. Date of Publication: 01 Sep 2014.	Exclude	YES	YES
661	Rickettsial infection among military personnel deployed in Northern Sri Lanka.	BMC Infectious Diseases. 14 (1) (no pagination), 2014. Article Number: 688. Date of Publication: December 20, 2014.	Exclude	Duplicate	Doesn't meet inclusion criteria
662	Emerging alphaviruses in the americas: Chikungunya and mayaro.	Revista da Sociedade Brasileira de Medicina Tropical. 47 (6) (pp 677-683), 2014. Date of Publication: 2014.	Exclude	Duplicate	Doesn't meet inclusion criteria
663	Cavernous sinus thrombosis syndrome and brainstem involvement in patient with leptospirosis: Two rare complications of leptospirosis.	Journal of Research in Medical Sciences. 19 (9) (pp 907-910), 2014. Date of Publication: 2014.	Exclude	NO	Doesn't meet inclusion criteria
664	Ebola virus infection: What should be known?.	North American Journal of Medical Sciences. 6 (11) (pp 549-552), 2014. Date of Publication: 01 Nov 2014.	Exclude	NO	Doesn't meet inclusion criteria
665	Concomitant leptospirosis and dengue infections.	Journal, Indian Academy of Clinical Medicine. 15 (3-4) (pp 258-259), 2014. Date of Publication: 2014.	Exclude	NO	Doesn't meet inclusion criteria
666	Predictors of severity of scrub typhus in the Indian subcontinent.	Asian Pacific Journal of Tropical Disease. 4 (S2) (pp S674-S678), 2014. Date of Publication: 01 Feb 2014.	Exclude	NO	Doesn't meet inclusion criteria
667	Case report: Case series of fatal Leptospira spp./dengue virus co-infections - Puerto Rico, 2010-2012.	American Journal of Tropical Medicine and Hygiene. 91 (4) (pp 760-765), 2014. Date of Publication: 01 Oct 2014.	Exclude	NO	Doesn't meet inclusion criteria
668	Outbreak of scrub typhus in North India: a re-emerging epidemic.	Tropical Doctor. 44 (3) (pp 156-159), 2014. Date of Publication: 01 Jul 2014.	Exclude	NO	Doesn't meet inclusion criteria
669	A prospective study on distribution of eschar in patients suspected of scrub typhus.	Tropical Doctor. 44 (3) (pp 160-162), 2014. Date of Publication: 01 Jul 2014.	Exclude	NO	Doesn't meet inclusion criteria
670	Scrub typhus in Punjab: an acute febrile illness with multisystem involvement.	Tropical Doctor. 44 (3) (pp 152-155), 2014. Date of Publication: 01 Jul 2014.	Exclude	NO	Doesn't meet inclusion criteria
671	Complete blood count abnormalities associated with and its response to treatment in children.	Rawal Medical Journal. 39 (3) (pp 261-264), 2014. Date of Publication: 2014.	Exclude	NO	Doesn't meet inclusion criteria
672	Short report: Viral hemorrhagic fever cases in the country of Georgia: Acute febrile illness surveillance study results.	American Journal of Tropical Medicine and Hygiene. 91 (2) (pp 246-248), 2014. Date of Publication: August 2014.	Exclude	Duplicate	Doesn't meet inclusion criteria
673	Unsuspected Leptospirosis Is a Cause of Acute Febrile Illness in Nicaragua.	PLoS Neglected Tropical Diseases. 8 (7) (no pagination), 2014. Article Number: e2941. Date of Publication: July 2014.	Exclude	Duplicate	Doesn't meet inclusion criteria
674	The impact of home-based HIV counseling and testing on care-seeking and incidence of common infectious disease syndromes in rural western Kenya.	BMC Infectious Diseases. 14 (1) (no pagination), 2014. Article Number: 376. Date of Publication: 08 Jul 2014.	Exclude	Duplicate	Doesn't meet inclusion criteria
675	Changes in full blood count parameters in leptospirosis: A prospective study.	International Archives of Medicine. 7 (1) (no pagination), 2014. Article Number: 31. Date of Publication: 21 Jun 2014.	Exclude	NO	Doesn't meet inclusion criteria
676	Role of low dose hydrocortisone in the management of viral thrombocytopenia.	International Journal of Pharma Medicine and Biological Sciences. 3 (3) (pp 95-97), 2014. Date of Publication: July 2014.	Exclude	NO	Doesn't meet inclusion criteria
677	Clinical and virological descriptive study in the 2011 outbreak of dengue in the Amazonas, Brazil.	PLoS ONE. 9 (6) (no pagination), 2014. Article Number: e100535. Date of Publication: 30 Jun 2014.	Exclude	Duplicate	Doesn't meet inclusion criteria
678	A study of etiological pattern in an epidemic of acute febrile illness during monsoon in a tertiary health care institute of Uttarakhand, India.	Journal of Clinical and Diagnostic Research. 8 (6) (pp MC01-MC03), 2014. Date of Publication: 2014.	Exclude	YES	YES
679	Frequency and clinical manifestations of dengue in urban Medellin, Colombia.	Journal of Tropical Medicine. 2014 (no pagination), 2014. Article Number: 872608. Date of Publication: 2014.	Exclude	Duplicate	Doesn't meet inclusion criteria
680	Lung in dengue: Computed tomography findings.	PLoS ONE. 9 (5) (no pagination), 2014. Article Number: e96313. Date of Publication: 16 May 2014.	Exclude	Duplicate	Doesn't meet inclusion criteria
681	Acute undifferentiated febrile illness in rural Cambodia: A 3-year prospective observational study.	PLoS ONE. 9 (4) (no pagination), 2014. Article Number: e95868. Date of Publication: 22 Apr 2014.	Exclude	Duplicate	Doesn't meet inclusion criteria
682	Haitian attitudes toward acute febrile illness: Public health insights from a narrative perspective.	World Medical and Health Policy. 6 (1) (pp 101-104), 2014. Date of Publication: March 2014.	Exclude	NO	Doesn't meet inclusion criteria
683	Demographic and clinical features of glutaric acidemia type 1; A high frequency among isolates in Upper Egypt.	Egyptian Journal of Medical Human Genetics. 15 (2) (pp 187-192), 2014. Date of Publication: April 2014.	Exclude	NO	Doesn't meet inclusion criteria
684	Use of a three-band HRP2/pLDH combination rapid diagnostic test increases diagnostic specificity for falciparum malaria in Ugandan children.	Malaria Journal. 13 (1) (no pagination), 2014. Article Number: 43. Date of Publication: 01 Feb 2014.	Exclude	Duplicate	Doesn't meet inclusion criteria
685	Scrub Typhus Is an Under-recognized Cause of Acute Febrile Illness with Acute Kidney Injury in India.	PLoS Neglected Tropical Diseases. 8 (1) (pp 6), 2014. Article Number: e2605. Date of Publication: January 2014.	Exclude	Duplicate	Doesn't meet inclusion criteria
686	Host biomarkers distinguish dengue from leptospirosis in Colombia: A case-control study.	BMC Infectious Diseases. 14 (1) (no pagination), 2014. Article Number: 35. Date of Publication: 20 Jan 2014.	Exclude	Duplicate	Doesn't meet inclusion criteria
687	Short report: West nile virus documented in Indonesia from acute febrile illness specimens.	American Journal of Tropical Medicine and Hygiene. 90 (2) (pp 260-262), 2014. Date of Publication: February 2014.	Exclude	NO	Doesn't meet inclusion criteria
688	An analysis of hematological parameters as a diagnostic test for malaria in patients with acute febrile illness: An institutional experience.	Oman Medical Journal. 29 (1) (pp 12-17), 2014. Date of Publication: 2014.	Exclude	YES	YES
689	Acute pancreatitis due to scrub typhus.	Journal of Global Infectious Diseases. 6 (1) (pp 31-34), 2014. Date of Publication: January-March 2014.	Exclude	YES	YES
690	Scrub typhus presenting as an acute abdomen.	Journal of Global Infectious Diseases. 6 (1) (pp 17-18), 2014. Date of Publication: January-March 2014.	Exclude	NO	Doesn't meet inclusion criteria
691	Predictive Value of Proteinuria in Adult Dengue Severity.	PLoS Neglected Tropical Diseases. 8 (2) (no pagination), 2014. Article Number: e2712. Date of Publication: February 2014.	Exclude	Duplicate	Doesn't meet inclusion criteria
692	Murine typhus in a liver transplant recipient: report of a first case.	Transplant Infectious Disease. 17(4):574-8, 2015 Aug.	Exclude	YES	YES
693	Possible Role of Rickettsia felis in Acute Febrile Illness among Children in Gabon.	Emerging Infectious Diseases. 21(10):1808-15, 2015 Oct.	Include	YES	NO
694	Late postoperative prosthetic pulmonary valve endocarditis in a 13-year-old girl with repaired tetralogy of fallot. [Review]	Texas Heart Institute Journal. 42(3):251-4, 2015 Jun.	Exclude	NO	Doesn't meet inclusion criteria
695	Characterization of the Punta Toro species complex (genus Phlebovirus, family Bunyaviridae).	Journal of General Virology. 96(8):2079-85, 2015 Aug.	Exclude	NO	Doesn't meet inclusion criteria
696	Retrospective screening of acute undifferentiated fever serum samples with universal flavivirus primers.	Journal of Infection in Developing Countries. 9(7):760-4, 2015 Jul.	Include	YES	NO
697	How to Determine the Accuracy of an Alternative Diagnostic Test when It Is Actually Better than the Reference Tests: A Re-Evaluation of Diagnostic Tests for Scrub Typhus Using Bayesian LCMs.	PLoS ONE [Electronic Resource]. 10(5):e0114930, 2015.	Exclude	YES	YES
698	Spatial Distribution of Dengue in a Brazilian Urban Slum Setting: Role of Socioeconomic Gradient in Disease Risk.	PLoS Neglected Tropical Diseases [electronic resource]. 9(7):e0003937, 2015.	Include	YES	NO
699	Mobility dynamics of migrant workers and their socio-behavioral parameters related to malaria in Tier II, Artemisinin Resistance Containment Zone, Myanmar.	BMC Public Health. 15:886, 2015.	Exclude	NO	Doesn't meet inclusion criteria
700	Concurrent Outbreaks of St. Louis Encephalitis Virus and West Nile Virus Disease - Arizona, 2015.	MMWR - Morbidity & Mortality Weekly Report. 64(48):1349-50, 2015 Dec 11.	Exclude	NO	Doesn't meet inclusion criteria
701	Relationship between T-cell HLA-DR expression and intravenous immunoglobulin treatment response in Kawasaki disease.	Pediatric Research. 77(4):536-40, 2015 Apr.	Exclude	NO	Doesn't meet inclusion criteria
702	Is excessive acetaminophen intake associated with transaminitis in adult patients with dengue fever?.	Internal Medicine Journal. 45(6):653-8, 2015 Jun.	Exclude	NO	Doesn't meet inclusion criteria
703	Serological Evidence of Chikungunya Virus among Acute Febrile Patients in Southern Mozambique.	PLoS Neglected Tropical Diseases [electronic resource]. 9(10):e0004146, 2015.	Include	YES	NO
704	Medical and Indirect Costs Associated with a Rocky Mountain Spotted Fever Epidemic in Arizona, 2002-2011.	American Journal of Tropical Medicine & Hygiene. 93(3):549-51, 2015 Sep.	Exclude	NO	Doesn't meet inclusion criteria
705	Fatal co-infection with leptospirosis and dengue in a Sri Lankan male.	BMC Research Notes. 8:348, 2015.	Exclude	YES	YES
706	Bloodstream bacterial infection among outpatient children with acute febrile illness in north-eastern Tanzania.	BMC Research Notes. 8:289, 2015.	Include	YES	NO
707	Detection of Oropouche virus segment S in patients and inCulex quinquefasciatus in the state of Mato Grosso, Brazil.	Memorias do Instituto Oswaldo Cruz. 110(6):745-54, 2015 Sep.	Exclude	YES	YES
708	Implementation of NICE guidance on urinary tract infections in children in primary and secondary care.	Acta Paediatrica. 104(6):630-7, 2015 Jun.	Exclude	NO	Doesn't meet inclusion criteria
709	High rate of subclinical chikungunya virus infection and association of neutralizing antibody with protection in a prospective cohort in the Philippines.	PLoS Neglected Tropical Diseases [electronic resource]. 9(5):e0003764, 2015 May.	Include	YES	NO
710	Thrombocytopenia in Dengue: Interrelationship between Virus and the Imbalance between Coagulation and Fibrinolysis and Inflammatory Mediators. [Review]	Mediators of Inflammation. 2015:313842, 2015.	Exclude	NO	Doesn't meet inclusion criteria
711	The impact of HIV on presentation and outcome of bacterial sepsis and other causes of acute febrile illness in Gabon.	Infection. 43(4):443-51, 2015 Aug.	Include	YES	NO
712	Human granulocytic anaplasmosis. [Review]	Infectious Disease Clinics of North America. 29(2):341-55, 2015 Jun.	Exclude	NO	Doesn't meet inclusion criteria
713	A molecular survey of acute febrile illnesses reveals Plasmodium vivax infections in Kedougou, southeastern Senegal.	Malaria Journal. 14:281, 2015.	Include	YES	NO
714	High rates of o'nyong nyong and Chikungunya virus transmission in coastal Kenya.[Erratum appears in PLoS Negl Trop Dis. 2015 Apr;9(4):e0003674; PMID: 25849863]	PLoS Neglected Tropical Diseases [electronic resource]. 9(2):e0003436, 2015 Feb.	Exclude	NO	Doesn't meet inclusion criteria
715	Current situation of scrub typhus in South Korea from 2001-2013.	Parasites & Vectors [Electronic Resource]. 8:238, 2015.	Exclude	NO	Doesn't meet inclusion criteria
716	SAINT LOUIS ENCEPHALITIS VIRUS IN MATO GROSSO, CENTRAL-WESTERN BRAZIL.	Revista do Instituto de Medicina Tropical de Sao Paulo. 57(3):215-20, 2015 May-Jun.	Exclude	YES	YES
717	Distribution of rickettsioses in Oceania: past patterns and implications for the future. [Review]	Acta Tropica. 143:121-33, 2015 Mar.	Exclude	NO	Doesn't meet inclusion criteria
718	Discovery of novel rhabdoviruses in the blood of healthy individuals from West Africa.	PLoS Neglected Tropical Diseases [electronic resource]. 9(3):e0003631, 2015 Mar.	Exclude	NO	Doesn't meet inclusion criteria
719	Bacteremia and malaria in Tanzanian children hospitalized for acute febrile illness.	Journal of Tropical Pediatrics. 61(2):81-5, 2015 Apr.	Exclude	YES	YES
720	Multiple-locus variable-number tandem-repeat analysis (MLVA) genotyping of human Brucella isolates in Malaysia.	BMC Infectious Diseases. 15:220, 2015.	Exclude	NO	Doesn't meet inclusion criteria
721	Dengue fever in a patient with severe haemophilia: a case report.	BMC Research Notes. 8:78, 2015.	Exclude	YES	YES
722	Detection of Mayaro virus infections during a dengue outbreak in Mato Grosso, Brazil.	Acta Tropica. 147:12-6, 2015 Jul.	Exclude	YES	YES
723	DENGUE VIRUS VIRULENCE AND DISEASES SEVERITY. [Review]	Southeast Asian Journal of Tropical Medicine & Public Health. 46 Suppl 1:35-42, 2015.	Exclude	NO	Doesn't meet inclusion criteria
724	DENGUE: GLOBAL THREAT.	Southeast Asian Journal of Tropical Medicine & Public Health. 46 Suppl 1:3-10, 2015.	Exclude	NO	Doesn't meet inclusion criteria
725	Antibodies to Leptospira among blood donors in higher-risk areas of Australia: possible implications for transfusion safety.	Blood Transfusion. 13(1):32-6, 2015 Jan.	Exclude	NO	Doesn't meet inclusion criteria
726	Serologic cross-reactions between nucleocapsid proteins of human respiratory syncytial virus and human metapneumovirus.	Journal of Clinical Microbiology. 53(5):1609-15, 2015 May.	Exclude	NO	Doesn't meet inclusion criteria
727	The Profile of Pediatric Patients Visit Emergency Department at Urban University Hospital in Thailand.	Journal of the Medical Association of Thailand. 98(8):761-7, 2015 Aug.	Exclude	NO	Doesn't meet inclusion criteria
728	Jamestown Canyon Virus Disease in the United States-2000-2013.	American Journal of Tropical Medicine & Hygiene. 93(2):384-9, 2015 Aug.	Exclude	NO	Doesn't meet inclusion criteria
729	Human granulocytic anaplasmosis in the United States from 2008 to 2012: a summary of national surveillance data.	American Journal of Tropical Medicine & Hygiene. 93(1):66-72, 2015 Jul.	Exclude	NO	Doesn't meet inclusion criteria
730	Arboviral diseases in the Western Brazilian Amazon: a perspective and analysis from a tertiary health & research center in Manaus, State of Amazonas. [Review]	Revista Da Sociedade Brasileira de Medicina Tropical. 48 Suppl 1:20-6, 2015.	Exclude	NO	Doesn't meet inclusion criteria
731	An interesting case of childhood brucellosis with unusual features.	Acta Clinica Croatica. 54(1):107-11, 2015 Mar.	Exclude	NO	Doesn't meet inclusion criteria
732	Borrelia miyamotoi: a widespread tick-borne relapsing fever spirochete. [Review]	Trends in Parasitology. 31(6):260-9, 2015 Jun.	Exclude	NO	Doesn't meet inclusion criteria
733	Prescriber and patient-oriented behavioural interventions to improve use of malaria rapid diagnostic tests in Tanzania: facility-based cluster randomised trial.	BMC Medicine. 13:118, 2015.	Exclude	NO	Doesn't meet inclusion criteria
734	Clinical and Epidemiological Characteristics of Scrub Typhus and Murine Typhus among Hospitalized Patients with Acute Undifferentiated Fever in Northern Vietnam.	American Journal of Tropical Medicine & Hygiene. 92(5):972-8, 2015 May.	Include	YES	NO
735	Etiology of pediatric fever in western Kenya: a case-control study of falciparum malaria, respiratory viruses, and streptococcal pharyngitis.	American Journal of Tropical Medicine & Hygiene. 92(5):1030-7, 2015 May.	Include	YES	NO
736	Surveillance for dengue and dengue-associated neurologic syndromes in the United States.	American Journal of Tropical Medicine & Hygiene. 92(5):996-8, 2015 May.	Exclude	NO	Doesn't meet inclusion criteria
737	Phlebovirus infections in Greece.	Journal of Medical Virology. 87(7):1072-6, 2015 Jul.	Include	YES	NO
738	Control of immunopathology during chikungunya virus infection. [Review]	Journal of Allergy & Clinical Immunology. 135(4):846-55, 2015 Apr.	Exclude	NO	Doesn't meet inclusion criteria
739	Study of acute febrile illness: a 10-year descriptive study and a proposed algorithm from a tertiary care referral hospital in rural Kerala in Southern India.	Tropical Doctor. 45(2):114-7, 2015 Apr.	Exclude	NO	Doesn't meet inclusion criteria
740	Dengue: a global threat.	Journal of the Medical Association of Thailand. 98 Suppl 1:S118-22, 2015 Jan.	Exclude	NO	Doesn't meet inclusion criteria
741	Incidence of dengue virus infection in school-aged children in Puerto Rico: a prospective seroepidemiologic study.	American Journal of Tropical Medicine & Hygiene. 92(3):486-91, 2015 Mar.	Exclude	NO	Doesn't meet inclusion criteria
742	Isolation and characterization of Mayaro virus from a human in Acre, Brazil.	American Journal of Tropical Medicine & Hygiene. 92(2):401-4, 2015 Feb.	Exclude	YES	YES
743	Etiologies of acute undifferentiated fever and clinical prediction of scrub typhus in a non-tropical endemic area.	American Journal of Tropical Medicine & Hygiene. 92(2):256-61, 2015 Feb.	Include	YES	NO
744	Dengue among American missionaries returning from Jamaica, 2012.	American Journal of Tropical Medicine & Hygiene. 92(1):69-71, 2015 Jan.	Exclude	NO	Doesn't meet inclusion criteria
745	Molecular epidemiology and genetic diversity of Orientia tsutsugamushi from patients with scrub typhus in 3 regions of India.	Emerging Infectious Diseases. 21(1):64-9, 2015 Jan.	Exclude	NO	Doesn't meet inclusion criteria
746	Leptospirosis in humans. [Review]	Current Topics in Microbiology & Immunology. 387:65-97, 2015.	Exclude	NO	Doesn't meet inclusion criteria
747	Correlation of serum zinc level with simple febrile seizures: a hospital based prospective case control study.	International Journal of Pediatrics; 2015. 3(2-2):509-515. 26 ref.	Exclude	NO	Doesn't meet inclusion criteria
748	Acute febrile illness and influenza disease burden in a rural cohort dedicated to malaria in Senegal, 2012-2013.	PLoS ONE; 2015. 10(12):e0143999. 30 ref.	Include	YES	NO
749	Scrub typus in children: clinical profile and complications.	Pediatric OnCall; 2015. 12(4):Art #68. 27 ref.	Include	YES	NO
750	Thrombocytopenia in dengue: interrelationship between virus and the imbalance between coagulation and fibrinolysis and inflammatory mediators.	Mediators of Inflammation; 2015. 2015:Article ID 313842. 185 ref.	Exclude	NO	Doesn't meet inclusion criteria
751	New human pathogenic dengue like virus infections (Zika, Alkhumra and Mayaro viruses): a short review.	Asian Pacific Journal of Tropical Disease; 2015. 5(Suppl. 1):S31-S32.	Exclude	NO	Doesn't meet inclusion criteria
752	Burden of invasive nontyphoidal Salmonella disease in a rural and urban site in Kenya, 2009-2014. (Special Issue: Invasive Salmonella disease in Africa.)	Clinical Infectious Diseases; 2015. 61(Suppl. 4):S302-S309. 25 ref.	Include	YES	NO
753	Gloriosa superba poisoning mimicking an acute infection-a case report.	BMC Pharmacology and Toxicology; 2015. 16(27):(28 September 2015). 8 ref.	Exclude	NO	Doesn't meet inclusion criteria
754	Detection of Oropouche virus segment S in patients and in Culex quinquefasciatus in the state of Mato Grosso, Brazil.	Memorias do Instituto Oswaldo Cruz; 2015. 110(6):745-754. 49 ref.	Exclude	YES	YES
755	Possible role of Rickettsia felis in acute febrile illness among children in Gabon.	Emerging Infectious Diseases; 2015. 21(10):1808-1815. 38 ref.	Exclude	Duplicate	Doesn't meet inclusion criteria
756	Mobility dynamics of migrant workers and their socio-behavioral parameters related to malaria in tier II, Artemisinin Resistance Containment Zone, Myanmar.	BMC Public Health; 2015. 15(886):(14 September 2015). 27 ref.	Exclude	Duplicate	Doesn't meet inclusion criteria
757	Common infectious etiologies of acute febrile illness in a remote geographical location: could scrub typhus be the most common cause?	British Journal of Medicine and Medical Research; 2015. 10(10):BJMMR.19822. 29 ref.	Include	YES	NO
758	Multipronged diagnostic approaches for monitoring the treatment of Brucella abortus infected patient: a case report.	Asian Pacific Journal of Tropical Disease; 2015. 5(7):579-582.	Exclude	YES	YES
759	Novel evidence of microglial immune response in impairment of dengue infection of CNS.	Immunobiology; 2015. 220(10):1170-1176.	Exclude	NO	Doesn't meet inclusion criteria
760	A molecular survey of acute febrile illnesses reveals Plasmodium vivax infections in Kedougou, southeastern Senegal.	Malaria Journal; 2015. 14(281):(19 July 2015). 37 ref.	Exclude	Duplicate	Doesn't meet inclusion criteria
761	Prevalence of scrub typhus - a cause of concern in Uttarakhand region, India. (Special Issue: Hospital acquired infections and antimicrobial resistance.)	International Journal of Current Microbiology and Applied Sciences; 2015. 4(Special Issue 1):101-109. 22 ref.	Include	YES	NO
762	Borrelia miyamotoi: a widespread tick-borne relapsing fever spirochete.	Trends in Parasitology; 2015. 31(6):260-269. 96 ref.	Exclude	NO	Doesn't meet inclusion criteria
763	Neglected bacterial zoonoses. (Themed Section: Neglected zoonoses: forgotten infections among disregarded populations.)	Clinical Microbiology and Infection; 2015. 21(5):404-415.	Exclude	NO	Doesn't meet inclusion criteria
764	Borrelia miyamotoi infection in nature and in humans. (Themed Section: New vector-transmitted pathogens.)	Clinical Microbiology and Infection; 2015. 21(7):631-639. 63 ref.	Exclude	NO	Doesn't meet inclusion criteria
765	Multiple-locus variable-number tandem-repeat analysis (MLVA) genotyping of human Brucella isolates in Malaysia.	BMC Infectious Diseases; 2015. 15(220):(2 June 2015). 35 ref.	Exclude	Duplicate	Doesn't meet inclusion criteria
766	Ebola viral selenoproteins: a metallomics analysis.	Asian Pacific Journal of Tropical Biomedicine; 2015. 5(1):1-2. 9 ref.	Exclude	NO	Doesn't meet inclusion criteria
767	Transfusion-associated Anaplasma phagocytophilum infection in a pregnant patient with thalassemia trait: a case report.	Transfusion; 2015. 55(4):719-725. 50 ref.	Exclude	NO	Doesn't meet inclusion criteria
768	Current situation of scrub typhus in South Korea from 2001-2013.	Parasites and Vectors; 2015. 8(238):(19 April 2015). 8 ref.	Exclude	Duplicate	Doesn't meet inclusion criteria
769	Acute febrile illness is associated with Rickettsia spp. infection in dogs.	Parasites and Vectors; 2015. 8(216):(10 April 2015). 65 ref.	Exclude	NO	Doesn't meet inclusion criteria
770	Polyarthritis and massive small bowel bleed: an unusual combination in scrub typhus.	Australasian Medical Journal; 2015. 8(3):89-95. 30 ref.	Exclude	NO	Doesn't meet inclusion criteria
771	Importance of NS1 antigen detection and its association with platelet count for early diagnosis of dengue virus infection.	International Journal of Current Microbiology and Applied Sciences; 2015. 4(3):779-784. 22 ref.	Exclude	YES	YES
772	Incidence of dengue virus infection in school-aged children in Puerto Rico: a prospective seroepidemiologic study.	American Journal of Tropical Medicine and Hygiene; 2015. 92(3):486-491. 34 ref.	Exclude	Duplicate	Doesn't meet inclusion criteria
773	Estimating the spatial distribution of acute undifferentiated fever (AUF) and associated risk factors using emergency call data in India. A symptom-based approach for public health surveillance.	Health and Place; 2015. 31:111-119.	Exclude	NO	Doesn't meet inclusion criteria
774	Molecular epidemiology and genetic diversity of Orientia tsutsugamushi from patients with scrub typhus in 3 regions of India.	Emerging Infectious Diseases; 2015. 21(1):64-69. 37 ref.	Exclude	Duplicate	Doesn't meet inclusion criteria
775	Emerging infectious diseases.	Perinatology. 16 (2) (pp 69-77), 2015. Date of Publication: July-September 2015.	Exclude	NO	Doesn't meet inclusion criteria
776	Serological Evidence of Chikungunya Virus among Acute Febrile Patients in Southern Mozambique.	PLoS Neglected Tropical Diseases. 9 (10) (no pagination), 2015. Article Number: e0004146. Date of Publication: 16 Oct 2015.	Exclude	Duplicate	Doesn't meet inclusion criteria
777	Acute febrile illness and influenza disease burden in a rural cohort dedicated to malaria in Senegal, 2012-2013.	PLoS ONE. 10 (12) (no pagination), 2015. Article Number: e0143999. Date of Publication: 01 Dec 2015.	Exclude	Duplicate	Doesn't meet inclusion criteria
778	Dengue outbreak in Mato Grosso state, midwestern Brazil.	Revista do Instituto de Medicina Tropical de Sao Paulo. 57 (6) (pp 489-496), 2015. Date of Publication: November 2015.	Exclude	YES	YES
779	Subacute, tetracycline-responsive, granulomatous osteomyelitis in an adult man, consistent with Q fever infection.	BMJ Case Reports. 2015 (no pagination), 2015. Article Number: A1771. Date of Publication: 09 Dec 2015.	Exclude	YES	YES
780	Kawasaki disease: Diagnosis and follow-up by CT coronary angiography with the use of 128-slice dual source dual energy scanner. A case report.	Polish Journal of Radiology. 80 (1) (pp 526-528), 2015. Date of Publication: 01 Dec 2015.	Exclude	NO	Doesn't meet inclusion criteria
781	Aetiologies of acute undifferentiated febrile illness in adult patients - An experience from a tertiary care hospital in Northern India.	Journal of Clinical and Diagnostic Research. 9 (12) (pp DC22-DC24), 2015. Date of Publication: 01 Dec 2015.	Include	YES	NO
782	Burden of invasive nontyphoidal salmonella disease in a rural and urban site in Kenya, 2009-2014.	Clinical Infectious Diseases. 61 (pp S302-S309), 2015. Date of Publication: 01 Nov 2015.	Exclude	Duplicate	Doesn't meet inclusion criteria
783	Dengue: Etiology of acute febrile illness in Abidjan, Cote d'Ivoire, in 2011-2012.	Transactions of the Royal Society of Tropical Medicine and Hygiene. 109 (11) (pp 717-722), 2015. Article Number: trv076. Date of Publication: 15 Jun 2015.	Include	YES	NO
784	Characterization of the gut microbiota of Kawasaki disease patients by metagenomic analysis.	Frontiers in Microbiology. 6 (JUL) (no pagination), 2015. Date of Publication: 2015.	Exclude	NO	Doesn't meet inclusion criteria
785	Bilateral abducent palsy in leptospirosis- an eye opener to a rare neuro ocular manifestation: A case report.	Iranian Journal of Medical Sciences. 40 (6) (pp 544-547), 2015. Date of Publication: November 2015.	Exclude	NO	Doesn't meet inclusion criteria
786	The first pediatric case of tularemia in Korea: Manifested with pneumonia and possible infective endocarditis.	Korean Journal of Pediatrics. 58 (10) (pp 398-401), 2015. Date of Publication: October 2015.	Exclude	NO	Doesn't meet inclusion criteria
787	Scrub typhus seroprevalence in healthy Indian population.	Journal of Clinical and Diagnostic Research. 9 (10) (pp DM01-DM02), 2015. Article Number: A011. Date of Publication: October 2015.	Exclude	NO	Doesn't meet inclusion criteria
788	Acute febrile illness with thrombocytopenia-a common scenario.	Indian Journal of Public Health Research and Development. 6 (4) (pp 163-167), 2015. Date of Publication: October 2015.	Include	YES	NO
789	Gloriosa superba poisoning mimicking an acute infection- a case report.	BMC Pharmacology and Toxicology. 16 (1) (no pagination), 2015. Article Number: 27. Date of Publication: September 28, 2015.	Exclude	NO	Doesn't meet inclusion criteria
790	Prescriber and patient-oriented behavioural interventions to improve use of malaria rapid diagnostic tests in Tanzania: Facility-based cluster randomised trial.	BMC Medicine. 13 (1) (no pagination), 2015. Article Number: 118. Date of Publication: May 15, 2015.	Exclude	Duplicate	Doesn't meet inclusion criteria
791	Spatial distribution of dengue in a Brazilian Urban slum setting: Role of socioeconomic gradient in disease risk.	PLoS Neglected Tropical Diseases. 9 (7) (no pagination), 2015. Article Number: e0003921. Date of Publication: 2015.	Exclude	Duplicate	Doesn't meet inclusion criteria
792	Saint Louis encephalitis virus in Mato Grosso, Central-Western Brazil.	Revista do Instituto de Medicina Tropical de Sao Paulo. 57 (3) (pp 215-220), 2015. Date of Publication: 01 Jan 2015.	Exclude	Duplicate	Doesn't meet inclusion criteria
793	A molecular survey of acute febrile illnesses reveals Plasmodium vivax infections in Kedougou, southeastern Senegal.	Malaria Journal. 14 (1) (no pagination), 2015. Article Number: 281. Date of Publication: 19 Jul 2015.	Exclude	Duplicate	Doesn't meet inclusion criteria
794	How to determine the accuracy of an alternative diagnostic test when it is actually better than the reference tests: A re-evaluation of diagnostic tests for scrub typhus using Bayesian LCMs.	PLoS ONE. 10 (5) (no pagination), 2015. Article Number: e0114930. Date of Publication: 29 May 2015.	Exclude	Duplicate	Doesn't meet inclusion criteria
795	Multipronged diagnostic approaches for monitoring the treatment of Brucella abortus infected patient: A case report.	Asian Pacific Journal of Tropical Disease. 5 (7) (pp 579-582), 2015. Date of Publication: 01 Jul 2015.	Exclude	YES	YES
796	Duodenal perforation precipitated by scrub typhus.	Journal of Global Infectious Diseases. 7 (2) (pp 87-88), 2015. Date of Publication: 01 Apr 2015.	Exclude	NO	Doesn't meet inclusion criteria
797	High Rate of Subclinical Chikungunya Virus Infection and Association of Neutralizing Antibody with Protection in a Prospective Cohort in The Philippines.	PLoS Neglected Tropical Diseases. 9 (5) (no pagination), 2015. Article Number: e0003764. Date of Publication: 07 May 2015.	Exclude	Duplicate	Doesn't meet inclusion criteria
798	Orthobunyavirus Antibodies among Humans in Selected Parts of the Rift Valley and Northeastern Kenya.	Vector-Borne and Zoonotic Diseases. 15 (5) (pp 329-332), 2015. Date of Publication: 01 May 2015.	Exclude	NO	Doesn't meet inclusion criteria
799	Colorado Tick Fever in the United States, 2002-2012.	Vector-Borne and Zoonotic Diseases. 15 (5) (pp 311-316), 2015. Date of Publication: 01 May 2015.	Exclude	NO	Doesn't meet inclusion criteria
800	Current situation of scrub typhus in South Korea from 2001-2013.	Parasites and Vectors. 8 (1) (no pagination), 2015. Article Number: 858. Date of Publication: 01 Dec 2015.	Exclude	Duplicate	Doesn't meet inclusion criteria
801	Discovery of Novel Rhabdoviruses in the Blood of Healthy Individuals from West Africa.	PLoS Neglected Tropical Diseases. 9 (3) (no pagination), 2015. Article Number: e0003631. Date of Publication: 17 Mar 2015.	Exclude	Duplicate	Doesn't meet inclusion criteria
802	Detection of Mayaro virus infections during a dengue outbreak in Mato Grosso, Brazil.	Acta Tropica. 147 (pp 12-16), 2015. Date of Publication: July 01, 2015.	Exclude	Duplicate	Doesn't meet inclusion criteria
803	Transfusion-associated anaplasma phagocytophilum infection in a pregnant patient with thalassemia trait: A case report.	Transfusion. 55 (4) (pp 719-725), 2015. Date of Publication: 01 Apr 2015.	Exclude	Duplicate	Doesn't meet inclusion criteria
804	Polyarthritis and massive small bowel bleed: An unusual combination in scrub typhus.	Australasian Medical Journal. 8 (3) (pp 89-95), 2015. Date of Publication: 2015.	Exclude	Duplicate	Doesn't meet inclusion criteria
805	A rare case of leptospirosis with isolated lung involvement.	Indian Journal of Critical Care Medicine. 19 (3) (pp 174-176), 2015. Date of Publication: 01 Mar 2015.	Exclude	YES	YES
806	High Rates of O'Nyong Nyong and Chikungunya Virus Transmission in Coastal Kenya.	PLoS Neglected Tropical Diseases. 9 (2) (no pagination), 2015. Article Number: e0003436. Date of Publication: 2015.	Exclude	NO	Doesn't meet inclusion criteria
807	Clinicopathological profile of Salmonella Typhi and Paratyphi infections presenting as fever of unknown origin in a tropical country.	Mediterranean Journal of Hematology and Infectious Diseases. 7 (1) (no pagination), 2015. Article Number: e2015021. Date of Publication: 2015.	Exclude	NO	Doesn't meet inclusion criteria
808	Respiratory syncytial virus outbreak in the basic military training camp of the republic of Korea Air Force.	Journal of Preventive Medicine and Public Health. 48 (1) (pp 10-17), 2015. Date of Publication: 01 Jan 2015.	Exclude	YES	YES
809	Concomitant chlamydia trachomatis pneumonia in a 40-day-old infant with incomplete kawasaki disease.	Hong Kong Journal of Paediatrics. 20 (1) (pp 28-31), 2015. Date of Publication: 01 Jan 2015.	Exclude	YES	YES
810	Short Report: Dengue among American missionaries returning from Jamaica, 2012.	American Journal of Tropical Medicine and Hygiene. 92 (1) (pp 69-71), 2015. Date of Publication: 01 Jan 2015.	Exclude	NO	Doesn't meet inclusion criteria
811	Clinical Attack Rate of Chikungunya in a Cohort of Nicaraguan Children.	American Journal of Tropical Medicine & Hygiene. 94(2):397-9, 2016 Feb.	Exclude	NO	Doesn't meet inclusion criteria
812	Hospital-Based Surveillance for Infectious Etiologies Among Patients with Acute Febrile Illness in Georgia, 2008-2011.	American Journal of Tropical Medicine & Hygiene. 94(1):236-42, 2016 Jan.	Include	YES	NO
813	Fatal Outcome of Multiple Clinical Presentations of Human Herpesvirus 8-related Disease After Solid Organ Transplantation.	Transplantation. 100(1):134-40, 2016 Jan.	Exclude	NO	Doesn't meet inclusion criteria
814	Symptomatic Dengue in Children in 10 Asian and Latin American Countries.	New England Journal of Medicine. 374(12):1155-66, 2016 Mar 24.	Exclude	NO	Doesn't meet inclusion criteria
815	Use of peptide-based enzyme-linked immunosorbent assay followed by immunofluorescence assay to document Ehrlichia chaffeensis as a cause of febrile illness in Nicaragua.	Journal of Clinical Microbiology; 2016. 54(6):1581-1585. 25 ref.	Exclude	NO	Doesn't meet inclusion criteria
816	Modelling the impact and cost-effectiveness of biomarker tests as compared with pathogen-specific diagnostics in the management of undifferentiated fever in remote tropical settings.	PLoS ONE; 2016. 11(3):e0152420. 39 ref.	Exclude	NO	Doesn't meet inclusion criteria
817	Global distribution and environmental suitability for chikungunya virus, 1952 to 2015.	Eurosurveillance; 2016. 21(20):30234. 45 ref.	Exclude	NO	Doesn't meet inclusion criteria
818	Quantitative and volume, conductivity and scatter changes in leucocytes of patients with acute undifferentiated febrile illness: a pilot study.	Transactions of the Royal Society of Tropical Medicine and Hygiene; 2016. 110(5):281-285. 15 ref.	Exclude	NO	Doesn't meet inclusion criteria
819	Single-cycle replicable Rift Valley fever virus mutants as safe vaccine candidates.	Virus Research; 2016. 216:55-65. many ref.	Exclude	NO	Doesn't meet inclusion criteria
820	Scrub typhus in rural Rajasthan and a review of other Indian studies.	Paediatrics and International Child Health; 2016. 36(2):148-153. 56 ref.	Exclude	NO	Doesn't meet inclusion criteria
821	Clinical evaluation of dengue and identification of risk factors for severe disease: protocol for a multicentre study in 8 countries.	BMC Infectious Diseases; 2016. 16(120):(11 March 2016). 33 ref.	Exclude	NO	Doesn't meet inclusion criteria
822	Accuracy of clinical criteria and an immunochromatographic strip test for dengue diagnosis in a DENV-4 epidemic.	BMC Infectious Diseases; 2016. 16(37):(29 January 2016). 46 ref.	Exclude	YES	YES
823	Scrub typhus during pregnancy.	Journal of Clinical and Scientific Research; 2016. 5(2):124-126. 7 ref.	Exclude	YES	YES
824	Coxiella burnetii infection in a community operating a large-scale cow and goat dairy, Missouri, 2013.	American Journal of Tropical Medicine and Hygiene; 2016. 94(3):525-531. 37 ref.	Exclude	NO	Doesn't meet inclusion criteria
825	Dengue and Chikungunya virus co-infections: the inside story.	Journal of the Association of Physicians of India; 2016. 64(3):36-40. 13 ref.	Include	YES	NO
826	Neonatal screening and the clinical outcome in children with sickle cell disease in central India.	PLoS ONE; 2016. 11(1):e0147081. 34 ref.	Exclude	NO	Doesn't meet inclusion criteria
827	Acute uncomplicated febrile illness in children aged 2-59 months in Zanzibar - aetiologies, antibiotic treatment and outcome.	PLoS ONE; 2016. 11(1):e0146054. 33 ref.	Include	YES	NO
828	The epidemiology of dengue fever in Saudi Arabia: a systematic review.	Journal of Infection and Public Health; 2016. 9(2):117-124.	Exclude	NO	Doesn't meet inclusion criteria
829	Laboratory-enhanced dengue sentinel surveillance in Colombo District, Sri Lanka: 2012-2014.	PLoS Neglected Tropical Diseases; 2016. 10(2):e0004477. 26 ref.	Include	YES	NO
830	Unusual presentation of dengue fever: a child with acute myocarditis.	Sultan Qaboos University Medical Journal; 2016. 16(1):e101-e104. 23 ref.	Exclude	YES	YES
831	Sharp decline of malaria cases in the Burie Zuria, Dembia, and Mecha districts, Amhara Region, Ethiopia, 2012-2014: descriptive analysis of surveillance data.	Malaria Journal; 2016. 15(104):(19 February 2016). 20 ref.	Exclude	YES	YES
832	Chikungunya: bending over the Americas and the rest of the world.	Brazilian Journal of Infectious Diseases; 2016. 20(1):91-98. 64 ref.	Exclude	NO	Doesn't meet inclusion criteria
833	Concurrent malaria and arbovirus infections in Kedougou, southeastern Senegal.	Malaria Journal; 2016. 15(47):(28 January 2016). 37 ref.	Include	YES	NO
834	Fatal case report of concomitant hepatitis E and Salmonella paratyphi A infection in a sub-Himalayan patient.	Annals of Tropical Medicine and Public Health; 2016. 9(1):56-57. 4 ref.	Exclude	YES	YES
835	Immunological evidence of Zika virus transmission in Thailand.	Asian Pacific Journal of Tropical Medicine; 2016. 9(2):136-139. 32 ref.	Include	YES	NO
836	Relationship between MMP expression and virulence of dengue virus type-2 in infected mosquito and mammalian cells.	Japanese Journal of Infectious Diseases; 2016. 69(1):45-50. 29 ref.	Exclude	NO	Doesn't meet inclusion criteria
837	Global distribution and environmental suitability for chikungunya virus, 1952 to 2015.	Eurosurveillance. 21 (20) (no pagination), 2016. Date of Publication: 19 May 2016.	Exclude	Duplicate	Doesn't meet inclusion criteria
838	Use of peptide-based enzyme-linked immunosorbent assay followed by immunofluorescence assay to document ehrlichia chaffeensis as a cause of febrile illness in Nicaragua.	Journal of Clinical Microbiology. 54 (6) (pp 1581-1585), 2016. Date of Publication: June 2016.	Exclude	Duplicate	Doesn't meet inclusion criteria
839	Optimal cutoff and accuracy of an IgM Enzyme-Linked immunosorbent assay for diagnosis of acute scrub typhus in Northern Thailand: An alternative reference method to the IgM immunofluorescence assay.	Journal of Clinical Microbiology. 54 (6) (pp 1472-1478), 2016. Date of Publication: June 2016.	Exclude	NO	Doesn't meet inclusion criteria
840	Tricky typhus ticks two: A report of two sisters from North India presenting with acute respiratory distress syndrome due to scrub typhus.	Indian Journal of Medical Microbiology. 34 (2) (pp 244-246), 2016. Date of Publication: April 2016.	Exclude	NO	Doesn't meet inclusion criteria
841	Frequency of Epstein - Barr virus in patients presenting with acute febrile illness in Kenya.	PLoS ONE. 11 (5) (no pagination), 2016. Article Number: e0155308. Date of Publication: 01 May 2016.	Include	YES	NO
842	RNAi agents as chikungunya virus therapeutics.	Future Virology. 11 (5) (pp 321-329), 2016. Date of Publication: May 2016.	Exclude	NO	Doesn't meet inclusion criteria
843	Dengue deaths: A clinical experience in critical unit.	Pakistan Journal of Medical and Health Sciences. 10 (1) (pp 77-79), 2016. Date of Publication: January-March 2016.	Exclude	NO	Doesn't meet inclusion criteria
844	Early central nervous system involvement in a young patient with dengue encephalitis.	Medical Journal of Malaysia. 71 (1) (pp 41-43), 2016. Date of Publication: February 2016.	Exclude	YES	YES
845	Concurrent malaria and arbovirus infections in Kedougou, southeastern Senegal.	Malaria Journal. 15 (1) (no pagination), 2016. Article Number: 1100. Date of Publication: 28 Jan 2016.	Exclude	Duplicate	Doesn't meet inclusion criteria
846	That Which Bends Up: A Case Report and Literature Review of Chikungunya Virus.	Journal of General Internal Medicine. 31 (5) (pp 576-581), 2016. Date of Publication: 01 May 2016.	Exclude	YES	YES
847	Legionnaires' disease and pontiac fever.	U.S. Pharmacist. 41 (4) (pp 39-42), 2016. Date of Publication: April 2016.	Exclude	NO	Doesn't meet inclusion criteria
848	Transanal endoscopic microsurgery for large benign rectal tumors; where are the limits?.	International Journal of Surgery. 29 (pp 128-131), 2016. Date of Publication: May 01, 2016.	Exclude	NO	Doesn't meet inclusion criteria
849	Modelling the impact and cost-effectiveness of biomarker tests as compared with pathogen-specific diagnostics in the management of undifferentiated fever in remote tropical settings.	PLoS ONE. 11 (3) (no pagination), 2016. Article Number: e0152420. Date of Publication: March 2016.	Exclude	Duplicate	Doesn't meet inclusion criteria
850	Zika virus.	Clinical Microbiology Reviews. 29 (3) (pp 487-524), 2016. Date of Publication: 01 Jul 2016.	Exclude	NO	Doesn't meet inclusion criteria
851	A comparative hospital-based observational study of mono- and co-infections of malaria, dengue virus and scrub typhus causing acute undifferentiated fever.	European Journal of Clinical Microbiology and Infectious Diseases. 35 (4) (pp 705-711), 2016. Date of Publication: 01 Apr 2016.	Exclude	NO	Doesn't meet inclusion criteria
852	Coxiella burnetii Infection in a community operating a large-scale cow and goat dairy, Missouri, 2013.	American Journal of Tropical Medicine and Hygiene. 94 (3) (pp 525-531), 2016. Date of Publication: March 2016.	Exclude	Duplicate	Doesn't meet inclusion criteria
853	Clinical evaluation of dengue and identification of risk factors for severe disease: Protocol for a multicentre study in 8 countries.	BMC Infectious Diseases. 16 (1) (no pagination), 2016. Article Number: 120. Date of Publication: March 11, 2016.	Exclude	Duplicate	Doesn't meet inclusion criteria
854	Immunological evidence of Zika virus transmission in Thailand.	Asian Pacific Journal of Tropical Medicine. 9 (2) (pp 141-144), 2016. Date of Publication: 01 Feb 2016.	Exclude	Duplicate	Doesn't meet inclusion criteria
855	Sharp decline of malaria cases in the Burie Zuria, Dembia, and Mecha districts, Amhara Region, Ethiopia, 2012-2014: Descriptive analysis of surveillance data.	Malaria Journal. 15 (1) (no pagination), 2016. Article Number: 104. Date of Publication: 19 Feb 2016.	Exclude	Duplicate	Doesn't meet inclusion criteria
856	Serologic evidence for hepatitis E virus infection among patients with undifferentiated acute febrile illness in Kibera, Kenya.	Journal of Clinical Virology. 77 (pp 106-108), 2016. Date of Publication: April 01, 2016.	Include	YES	NO
857	Laboratory-Enhanced Dengue Sentinel Surveillance in Colombo District, Sri Lanka: 2012-2014.	PLoS Neglected Tropical Diseases. 10 (2) (no pagination), 2016. Article Number: e0004477. Date of Publication: 29 Feb 2016.	Exclude	Duplicate	Doesn't meet inclusion criteria
858	Acute uncomplicated febrile illness in children aged 2-59 months in Zanzibar - Aetiologies, antibiotic treatment and outcome.	PLoS ONE. 11 (1) (no pagination), 2016. Article Number: e0146054. Date of Publication: 01 Jan 2016.	Exclude	Duplicate	Doesn't meet inclusion criteria
859	Neonatal screening and the clinical outcome in children with Sickle cell disease in central India.	PLoS ONE. 11 (1) (no pagination), 2016. Article Number: e0147081. Date of Publication: 01 Jan 2016.	Exclude	Duplicate	Doesn't meet inclusion criteria
860	Utility of serological tests in the era of molecular testing for diagnosis of human brucellosis in endemic area with limited resources.	Journal of Clinical and Diagnostic Research. 10 (2) (pp DC26-DC29), 2016. Date of Publication: 01 Feb 2016.	Exclude	YES	YES
861	Fatal case report of concomitant hepatitis e and Salmonella paratyphi A infection in a sub-Himalayan patient.	Annals of Tropical Medicine and Public Health. 9 (1) (pp 56-57), 2016. Date of Publication: January-February 2016.	Exclude	Duplicate	Doesn't meet inclusion criteria
862	Accuracy of clinical criteria and an immunochromatographic strip test for dengue diagnosis in a DENV-4 epidemic.	BMC Infectious Diseases. 16 (1) (no pagination), 2016. Article Number: 37. Date of Publication: January 29, 2016.	Exclude	Duplicate	Doesn't meet inclusion criteria
863	Burden of Influenza and Influenza-associated Pneumonia in the First Year of Life in a Prospective Cohort Study in Managua, Nicaragua.	Pediatric Infectious Disease Journal. 35 (2) (pp 152-156), 2016. Date of Publication: 01 Feb 2016.	Include	YES	NO
864	Development of a TaqMan array card for acute-febrile-illness outbreak investigation and surveillance of emerging pathogens, including ebola virus.	Journal of Clinical Microbiology. 54 (1) (pp 49-58), 2016. Date of Publication: January 2016.	Exclude	YES	YES
865	Acute pancreatitis in a patient with complicated falciparum malaria.	Journal of Clinical and Diagnostic Research. 10 (1) (pp 18-20), 2016. Date of Publication: 01 Jan 2016.	Exclude	NO	Doesn't meet inclusion criteria
866	Effectiveness of live attenuated influenza vaccine and inactivated influenza vaccine in children 2-17 years of age in 2013-2014 in the United States.	Vaccine. 34 (1) (pp 77-82), 2016. Date of Publication: 02 Jan 2016.	Exclude	NO	Doesn't meet inclusion criteria
867	Treatable bacterial infections are underrecognized causes of fever in Ethiopian children.	American Journal of Tropical Medicine & Hygiene. 87(1):128-33, 2012 Jul.	Include	YES	NO
868	Clinical features, diagnostic techniques and management of dual dengue and malaria infection.	Jcpsp, Journal of the College of Physicians & Surgeons - Pakistan. 19(1):25-9, 2009 Jan.	Exclude	NO	Doesn't meet inclusion criteria
869	Concurrent bacteraemia and malaria in febrile Nigerian infants.	Tropical Doctor. 35(1):34-6, 2005 Jan.	Include	YES	NO
870	Evidence of arbovirus co-infection in suspected febrile malaria and typhoid patients in Nigeria.	Journal of Infection in Developing Countries. 7(1):51-9, 2013 Jan.	Include	YES	NO
871	Leptospirosis among hospitalized febrile patients in northern Tanzania.	American Journal of Tropical Medicine & Hygiene. 85(2):275-81, 2011 Aug.	Include	YES	NO
872	Serological and blood culture investigations of Nepalese fever patients.	Transactions of the Royal Society of Tropical Medicine & Hygiene. 101(7):686-90, 2007 Jul.	Include	YES	NO
873	Influenza epidemiology and characterization of influenza viruses in patients seeking treatment for acute fever in Cambodia.	Epidemiology & Infection. 138(2):199-209, 2010 Feb.	Exclude	Duplicate	Doesn't meet inclusion criteria
874	Brucellosis among hospitalized febrile patients in northern Tanzania.	American Journal of Tropical Medicine & Hygiene. 87(6):1105-11, 2012 Dec.	Include	YES	NO
875	A prospective study of the causes of febrile illness requiring hospitalization in children in Cambodia.[Erratum appears in PLoS One. 2015;10(3):e0119976 Note: Paris, Daniel [corrected to Paris, Daniel H]; PMID: 25811600]	PLoS ONE [Electronic Resource]. 8(4):e60634, 2013.	Include	YES	NO
876	Acute undifferentiated febrile illness in adult hospitalized patients: the disease spectrum and diagnostic predictors - an experience from a tertiary care hospital in South India.	Tropical Doctor. 40(4):230-4, 2010 Oct.	Exclude	Duplicate	Doesn't meet inclusion criteria
877	Scrub typhus: an unrecognized threat in South India - clinical profile and predictors of mortality.	Tropical Doctor. 40(3):129-33, 2010 Jul.	Exclude	NO	Doesn't meet inclusion criteria
878	Bacteremia and resistant gram-negative pathogens among under-fives in Tanzania.	Italian Journal of Pediatrics. 39:27, 2013.	Include	YES	NO
879	Rapid diagnostic tests for dengue and leptospirosis: antibody detection is insensitive at presentation.	Tropical Medicine & International Health. 12(1):47-51, 2007 Jan.	Exclude	NO	Doesn't meet inclusion criteria
880	Etiology of severe non-malaria febrile illness in Northern Tanzania: a prospective cohort study.	PLoS Neglected Tropical Diseases [electronic resource]. 7(7):e2324, 2013.	Include	YES	NO
881	Invasive bacterial and fungal infections among hospitalized HIV-infected and HIV-uninfected children and infants in northern Tanzania.	Tropical Medicine & International Health. 16(7):830-7, 2011 Jul.	Include	YES	NO
882	Febrile illness at the emergency department of Cayenne Hospital, French Guiana.	Transactions of the Royal Society of Tropical Medicine & Hygiene. 102(10):1055-7, 2008 Oct.	Include	YES	NO
883	Causes of fever in adults on the Thai-Myanmar border.	American Journal of Tropical Medicine & Hygiene. 74(1):108-13, 2006 Jan.	Include	YES	NO
884	Hospital-based prevalence of malaria and dengue in febrile patients in Bangladesh.	American Journal of Tropical Medicine & Hygiene. 86(1):58-64, 2012 Jan.	Include	YES	NO
885	High rate of pneumococcal bacteremia in a prospective cohort of older children and adults in an area of high HIV prevalence in rural western Kenya.	BMC Infectious Diseases. 10 (no pagination), 2009. Article Number: 186. Date of Publication: 23 Jun 2010.	Exclude	NO	Doesn't meet inclusion criteria
886	Chikungunya and dengue fever among hospitalized febrile patients in northern Tanzania.	American Journal of Tropical Medicine & Hygiene. 86(1):171-7, 2012 Jan.	Include	YES	NO
887	Viral and atypical bacterial etiology of acute respiratory infections in children under 5 years old living in a rural tropical area of Madagascar.	PLoS ONE [Electronic Resource]. 7(8):e43666, 2012.	Exclude	NO	Doesn't meet inclusion criteria
888	Serologic study of rickettsioses among acute febrile patients in central Tunisia.	Annals of the New York Academy of Sciences. 1078:176-9, 2006 Oct.	Include	YES	NO
889	Clinical and epidemiological profiles of severe malaria in children from Delhi, India.	Journal of Health, Population & Nutrition. 30(1):113-6, 2012 Mar.	Exclude	NO	Doesn't meet inclusion criteria
890	Malaria prevalence and morbidity among children reporting at health facilities in Nouakchott, Mauritania.	Transactions of the Royal Society of Tropical Medicine & Hygiene. 105(12):727-33, 2011 Dec.	Exclude	NO	Doesn't meet inclusion criteria
891	A comparative study of leptospirosis and dengue in Thai children.	PLoS Neglected Tropical Diseases [electronic resource]. 1(3):e111, 2007 Dec 26.	Exclude	NO	Doesn't meet inclusion criteria
892	Histoplasmosis among hospitalized febrile patients in northern Tanzania.	Transactions of the Royal Society of Tropical Medicine & Hygiene. 106(8):504-7, 2012 Aug.	Include	YES	NO
893	Etiology of acute undifferentiated febrile illness in the Amazon basin of Ecuador.	American Journal of Tropical Medicine & Hygiene. 81(1):146-51, 2009 Jul.	Exclude	Duplicate	Doesn't meet inclusion criteria
894	High prevalence of Non-typhoid salmonella bacteraemia among febrile HIV adult patients admitted at a tertiary Hospital, North-Western Tanzania.	International archives of medicine. 5(1):28, 2012.	Include	YES	NO
895	WHO guidelines for antimicrobial treatment in children admitted to hospital in an area of intense Plasmodium falciparum transmission: prospective study.	BMJ. 340:c1350, 2010.	Exclude	NO	Doesn't meet inclusion criteria
896	Accuracy of malaria diagnosis by microscopy, rapid diagnostic test, and PCR methods and evidence of antimalarial overprescription in non-severe febrile patients in two Tanzanian hospitals.	American Journal of Tropical Medicine & Hygiene. 80(5):712-7, 2009 May.	Exclude	NO	Doesn't meet inclusion criteria
897	Community acquired bacteremia in young children from central Nigeria--a pilot study.	BMC Infectious Diseases. 11:137, 2011.	Exclude	NO	Doesn't meet inclusion criteria
898	Bacteraemia in adult patients presenting with malaria in India.	Acta Tropica. 123(2):136-8, 2012 Aug.	Exclude	NO	Doesn't meet inclusion criteria
899	Rickettsial infections and fever, Vientiane, Laos.	Emerging Infectious Diseases. 12(2):256-62, 2006 Feb.	Include	YES	NO
900	Q fever, spotted fever group, and typhus group rickettsioses among hospitalized febrile patients in northern Tanzania.	Clinical Infectious Diseases. 53(4):e8-15, 2011 Aug.	Include	YES	NO
901	Community-acquired bacteremia among children admitted to a rural hospital in Mozambique.	Pediatric Infectious Disease Journal. 28(2):108-13, 2009 Feb.	Exclude	NO	Doesn't meet inclusion criteria
902	Challenges in diagnosing paediatric malaria in Dar es Salaam, Tanzania.	Malaria Journal. 12:228, 2013.	Exclude	NO	Doesn't meet inclusion criteria
903	Murine typhus and febrile illness, Nepal.	Emerging Infectious Diseases. 14(10):1656-9, 2008 Oct.	Include	YES	NO
904	Serological and virological features of dengue fever and dengue haemorrhagic fever in Thailand from 1999 to 2002.	Epidemiology & Infection. 133(3):503-7, 2005 Jun.	Exclude	NO	Doesn't meet inclusion criteria
905	Epidemiological factors associated with dengue shock syndrome and mortality in hospitalized dengue patients in Ho Chi Minh City, Vietnam.	American Journal of Tropical Medicine & Hygiene. 84(1):127-34, 2011 Jan.	Exclude	NO	Doesn't meet inclusion criteria
906	Limited diagnostic capacities of two commercial assays for the detection of Leptospira immunoglobulin M antibodies in Laos.	Clinical & Vaccine Immunology: CVI. 13(10):1166-9, 2006 Oct.	Exclude	NO	Doesn't meet inclusion criteria
907	Prospective study to determine accuracy of rapid serological assays for diagnosis of acute dengue virus infection in Laos.	Clinical & Vaccine Immunology: CVI. 14(11):1458-64, 2007 Nov.	Exclude	NO	Doesn't meet inclusion criteria
908	Accuracy of rapid IgM-based immunochromatographic and immunoblot assays for diagnosis of acute scrub typhus and murine typhus infections in Laos.[Erratum appears in Am J Trop Med Hyg. 2010 Oct;83(4):960]	American Journal of Tropical Medicine & Hygiene. 83(2):365-9, 2010 Aug.	Exclude	NO	Doesn't meet inclusion criteria
909	Secondary dengue virus type 4 infections in Vietnam.	Southeast Asian Journal of Tropical Medicine & Public Health. 36(1):178-85, 2005 Jan.	Exclude	NO	Doesn't meet inclusion criteria
910	Clinical and virological features of Dengue in Vietnamese infants.	PLoS Neglected Tropical Diseases [electronic resource]. 4(4):e657, 2010 Apr 13.	Exclude	NO	Doesn't meet inclusion criteria
911	A multi-center randomised controlled trial of gatifloxacin versus azithromycin for the treatment of uncomplicated typhoid fever in children and adults in Vietnam.	PLoS ONE [Electronic Resource]. 3(5):e2188, 2008 May 21.	Exclude	NO	Doesn't meet inclusion criteria
912	Kinetics of plasma viremia and soluble nonstructural protein 1 concentrations in dengue: differential effects according to serotype and immune status.	Journal of Infectious Diseases. 203(9):1292-300, 2011 May 1.	Exclude	NO	Doesn't meet inclusion criteria
913	Use of protein-specific monoclonal antibody-based latex agglutination for rapid diagnosis of Burkholderia pseudomallei infection in patients with community-acquired septicemia.	Clinical & Vaccine Immunology: CVI. 14(6):811-2, 2007 Jun.	Exclude	NO	Doesn't meet inclusion criteria
914	Immunological and viral determinants of dengue severity in hospitalized adults in Ha Noi, Viet Nam.	PLoS Neglected Tropical Diseases [electronic resource]. 5(3):e967, 2011 Mar 01.	Exclude	NO	Doesn't meet inclusion criteria
915	Diagnostic accuracy of NS1 ELISA and lateral flow rapid tests for dengue sensitivity, specificity and relationship to viraemia and antibody responses.	PLoS Neglected Tropical Diseases [electronic resource]. 3(1):e360, 2009.	Exclude	NO	Doesn't meet inclusion criteria
916	The role and significance of sputum cultures in the diagnosis of melioidosis.	American Journal of Tropical Medicine & Hygiene. 73(4):657-61, 2005 Oct.	Exclude	NO	Doesn't meet inclusion criteria
917	National dengue surveillance in Cambodia 1980-2008: epidemiological and virological trends and the impact of vector control.	Bulletin of the World Health Organization. 88(9):650-7, 2010 Sep 1.	Exclude	NO	Doesn't meet inclusion criteria
918	Emergence of multidrug-resistant Salmonella enterica serovar Typhi with reduced susceptibility to fluoroquinolones in Cambodia.	Diagnostic Microbiology & Infectious Disease. 66(2):207-9, 2010 Feb.	Exclude	NO	Doesn't meet inclusion criteria
919	Orientia tsutsugamushi bacteremia and cytokine levels in Vietnamese scrub typhus patients.	Journal of Clinical Microbiology. 47(3):586-9, 2009 Mar.	Exclude	NO	Doesn't meet inclusion criteria
920	Evaluation of an NS1 antigen detection for diagnosis of acute dengue infection in patients with acute febrile illness.	Diagnostic Microbiology & Infectious Disease. 60(4):387-91, 2008 Apr.	Exclude	Duplicate	Doesn't meet inclusion criteria
921	Viral etiology of encephalitis in children in southern Vietnam: results of a one-year prospective descriptive study.	PLoS Neglected Tropical Diseases [electronic resource]. 4(10):e854, 2010 Oct 26.	Exclude	NO	Doesn't meet inclusion criteria
922	Role and significance of quantitative urine cultures in diagnosis of melioidosis.	Journal of Clinical Microbiology. 43(5):2274-6, 2005 May.	Exclude	NO	Doesn't meet inclusion criteria
923	Increasing incidence of human melioidosis in Northeast Thailand.	American Journal of Tropical Medicine & Hygiene. 82(6):1113-7, 2010 Jun.	Exclude	NO	Doesn't meet inclusion criteria
924	Predictive diagnostic value of the tourniquet test for the diagnosis of dengue infection in adults.	Tropical Medicine & International Health. 16(1):127-33, 2011 Jan.	Exclude	NO	Doesn't meet inclusion criteria
925	Arthropod borne disease: the leading cause of fever in pregnancy on the Thai-Burmese border.	PLoS Neglected Tropical Diseases [electronic resource]. 4(11):e888, 2010 Nov 16.	Include	YES	NO
926	Leptospirosis in Kamphaeng Phet, Thailand.	American Journal of Tropical Medicine & Hygiene. 76(1):135-8, 2007 Jan.	Exclude	NO	Doesn't meet inclusion criteria
927	Association between sex, nutritional status, severity of dengue hemorrhagic fever, and immune status in infants with dengue hemorrhagic fever.	American Journal of Tropical Medicine & Hygiene. 72(4):370-4, 2005 Apr.	Exclude	NO	Doesn't meet inclusion criteria
928	Surveillance of leptospirosis after flooding at Loei Province, Thailand by year 2002.	Southeast Asian Journal of Tropical Medicine & Public Health. 36 Suppl 4:202-5, 2005.	Exclude	NO	Doesn't meet inclusion criteria
929	Japanese encephalitis virus remains an important cause of encephalitis in Thailand.	International Journal of Infectious Diseases. 14(10):e888-92, 2010 Oct.	Exclude	NO	Doesn't meet inclusion criteria
930	Causes of community-acquired bacteremia and patterns of antimicrobial resistance in Vientiane, Laos.	American Journal of Tropical Medicine & Hygiene. 75(5):978-85, 2006 Nov.	Exclude	NO	Doesn't meet inclusion criteria
931	Comparison of indirect immunofluorescence assays for diagnosis of scrub typhus and murine typhus using venous blood and finger prick filter paper blood spots.	American Journal of Tropical Medicine & Hygiene. 80(5):837-40, 2009 May.	Exclude	NO	Doesn't meet inclusion criteria
932	Dengue as a cause of acute undifferentiated fever in Vietnam.	BMC Infectious Diseases. 6:123, 2006.	Exclude	Duplicate	Doesn't meet inclusion criteria
933	Randomised primary health center based interventions to improve the diagnosis and treatment of undifferentiated fever and dengue in Vietnam.	BMC Health Services Research. 10:275, 2010.	Exclude	Duplicate	Doesn't meet inclusion criteria
934	Silent transmission of virus during a Dengue epidemic, Nakhon Pathom Province, Thailand 2001.	Southeast Asian Journal of Tropical Medicine & Public Health. 37(5):899-903, 2006 Sep.	Exclude	NO	Doesn't meet inclusion criteria
935	Leptospirosis in Takeo Province, Kingdom of Cambodia, 2003.	Journal of the Medical Association of Thailand. 90(3):546-51, 2007 Mar.	Exclude	NO	Doesn't meet inclusion criteria
936	Possible acute coinfections in Thai malaria patients.	Southeast Asian Journal of Tropical Medicine & Public Health. 37(1):1-4, 2006 Jan.	Exclude	NO	Doesn't meet inclusion criteria
937	The microscopic agglutination test (MAT) is an unreliable predictor of infecting Leptospira serovar in Thailand.	American Journal of Tropical Medicine & Hygiene. 81(4):695-7, 2009 Oct.	Exclude	NO	Doesn't meet inclusion criteria
938	A cohort study to assess the new WHO Japanese encephalitis surveillance standards.	Bulletin of the World Health Organization. 86(3):178-86, 2008 Mar.	Exclude	NO	Doesn't meet inclusion criteria
939	Rapid diagnosis of scrub typhus in rural Thailand using polymerase chain reaction.	American Journal of Tropical Medicine & Hygiene. 75(6):1099-102, 2006 Dec.	Exclude	Duplicate	Doesn't meet inclusion criteria
940	Dengue hemorrhagic fever: the sensitivity and specificity of the world health organization definition for identification of severe cases of dengue in Thailand, 1994-2005.	Clinical Infectious Diseases. 50(8):1135-43, 2010 Apr 15.	Exclude	NO	Doesn't meet inclusion criteria
941	Etiology of obscure fever in children at a university hospital in northeast Thailand.	Southeast Asian Journal of Tropical Medicine & Public Health. 36(5):1243-6, 2005 Sep.	Include	YES	NO
942	Epidemiology and clinical aspects of rickettsioses in Thailand.	Annals of the New York Academy of Sciences. 1166:172-9, 2009 May.	Exclude	Duplicate	Doesn't meet inclusion criteria
943	Causes of acute, undifferentiated, febrile illness in rural Thailand: results of a prospective observational study.	Annals of Tropical Medicine & Parasitology. 100(4):363-70, 2006 Jun.	Exclude	Duplicate	Doesn't meet inclusion criteria
944	The infective causes of hepatitis and jaundice amongst hospitalised patients in Vientiane, Laos.	Transactions of the Royal Society of Tropical Medicine & Hygiene. 104(7):475-83, 2010 Jul.	Exclude	NO	Doesn't meet inclusion criteria
945	Incidence of primary dengue virus infections in Southern Vietnamese children and reactivity against other flaviviruses.	Tropical Medicine & International Health. 12(12):1553-7, 2007 Dec.	Exclude	NO	Doesn't meet inclusion criteria
946	Clinical, epidemiological and virological features of Dengue virus infections in Vietnamese patients presenting to primary care facilities with acute undifferentiated fever.	Journal of Infection. 60(3):229-37, 2010 Mar.	Exclude	Duplicate	Doesn't meet inclusion criteria
947	A dominant clone of Leptospira interrogans associated with an outbreak of human leptospirosis in Thailand.	PLoS Neglected Tropical Diseases [electronic resource]. 1(1):e56, 2007 Oct 31.	Exclude	NO	Doesn't meet inclusion criteria
948	A prospective cohort study of dengue infection in schoolchildren in Long Xuyen, Viet Nam.	Transactions of the Royal Society of Tropical Medicine & Hygiene. 104(9):592-600, 2010 Sep.	Exclude	NO	Doesn't meet inclusion criteria
949	Epidemiology and burden of disease from Japanese encephalitis in Cambodia: results from two years of sentinel surveillance.	Tropical Medicine & International Health. 14(11):1365-73, 2009 Nov.	Exclude	NO	Doesn't meet inclusion criteria
950	Risk factors associated with typhoid fever in Son La province, northern Vietnam.	Transactions of the Royal Society of Tropical Medicine & Hygiene. 99(11):819-26, 2005 Nov.	Exclude	NO	Doesn't meet inclusion criteria
951	Enzyme-linked immunoassay for dengue virus IgM and IgG antibodies in serum and filter paper blood.	BMC Infectious Diseases. 6:13, 2006.	Exclude	NO	Doesn't meet inclusion criteria
952	Liver involvement associated with dengue infection in adults in Vietnam.	American Journal of Tropical Medicine & Hygiene. 83(4):774-80, 2010 Oct.	Exclude	NO	Doesn't meet inclusion criteria
953	Spatial distribution and risk factors of dengue and Japanese encephalitis virus infection in urban settings: the case of Vientiane, Lao PDR.	Tropical Medicine & International Health. 14(9):1134-42, 2009 Sep.	Exclude	NO	Doesn't meet inclusion criteria
954	Spatial patterns of and risk factors for seropositivity for dengue infection.	American Journal of Tropical Medicine & Hygiene. 72(2):201-8, 2005 Feb.	Exclude	NO	Doesn't meet inclusion criteria
955	Dengue incidence in urban and rural Cambodia: results from population-based active fever surveillance, 2006-2008.	PLoS Neglected Tropical Diseases [electronic resource]. 4(11):e903, 2010.	Exclude	NO	Doesn't meet inclusion criteria
956	Dengue in Thailand and Cambodia: an assessment of the degree of underrecognized disease burden based on reported cases.	PLoS Neglected Tropical Diseases [electronic resource]. 5(3):e996, 2011 Mar 29.	Exclude	NO	Doesn't meet inclusion criteria
957	Typhoid fever among hospitalized febrile children in Siem Reap, Cambodia.	Journal of Tropical Pediatrics. 58(1):68-70, 2012 Feb.	Include	YES	NO
958	Rapid immunofluorescence microscopy for diagnosis of melioidosis.	Clinical & Diagnostic Laboratory Immunology. 12(4):555-6, 2005 Apr.	Exclude	NO	Doesn't meet inclusion criteria
959	Optimization of culture of Leptospira from humans with leptospirosis.	Journal of Clinical Microbiology. 45(4):1363-5, 2007 Apr.	Exclude	Duplicate	Doesn't meet inclusion criteria
960	Clinical diagnosis and geographic distribution of leptospirosis, Thailand.	Emerging Infectious Diseases. 13(1):124-6, 2007 Jan.	Exclude	NO	Doesn't meet inclusion criteria
961	Laboratory assays and field dengue vaccine evaluation at Ratchaburi province, Thailand: a preliminary result.	Journal of Clinical Virology. 46 Suppl 2:S13-5, 2009 Oct.	Exclude	NO	Doesn't meet inclusion criteria
962	Molecular epidemic survey on co-prevalence of scrub typhus and marine typhus in Yuxi city, Yunnan province of China.	Chinese Medical Journal. 120(15):1314-8, 2007 Aug 5.	Exclude	NO	Doesn't meet inclusion criteria
963	Salmonella paratyphi A rates, Asia.	Emerging Infectious Diseases. 11(11):1764-6, 2005 Nov.	Exclude	NO	Doesn't meet inclusion criteria
964	Bacterial isolates of blood cultures in patients with suspected septicaemia in Ilorin, Nigeria.	African Journal of Medicine & Medical Sciences. 35(2):137-41, 2006 Jun.	Exclude	NO	Doesn't meet inclusion criteria
965	The first case of Lassa fever imported from Mali to the United Kingdom, February 2009.	Euro Surveillance: Bulletin Europeen sur les Maladies Transmissibles = European Communicable Disease Bulletin. 14(10), 2009 Mar 12.	Exclude	NO	Doesn't meet inclusion criteria
966	Pandemic influenza A(H1N1)2009 in Morocco: experience of the Mohammed V Military Teaching Hospital, Rabat, 12 June to 24 December 2009.	Euro Surveillance: Bulletin Europeen sur les Maladies Transmissibles = European Communicable Disease Bulletin. 16(23), 2011.	Exclude	NO	Doesn't meet inclusion criteria
967	Prevalence and risk factors of Lassa seropositivity in inhabitants of the forest region of Guinea: a cross-sectional study.	PLoS Neglected Tropical Diseases; 2009. 3(11):e548. 33 ref.	Exclude	NO	Doesn't meet inclusion criteria
968	Serologic evidence of West Nile virus infection among humans, Morocco.	Emerging Infectious Diseases. 18(5):880-1, 2012 May.	Exclude	NO	Doesn't meet inclusion criteria
969	Newly discovered ebola virus associated with hemorrhagic fever outbreak in Uganda.	PLoS Pathogens. 4(11):e1000212, 2008 Nov.	Exclude	NO	Doesn't meet inclusion criteria
970	Clinical and prognostic features of patients with pandemic 2009 influenza A (H1N1) virus in the intensive care unit.	African Health Sciences. 11(2):163-70, 2011 Jun.	Exclude	NO	Doesn't meet inclusion criteria
971	Epidemiology, microbiology and mortality associated with community-acquired bacteremia in northeast Thailand: a multicenter surveillance study.[Erratum appears in PLoS One. 2013;8(10). doi:10.1371/annotation/e199ebcc-0bc1-4be1-ad91-ad2a8c0c9382]	PLoS ONE [Electronic Resource]. 8(1):e54714, 2013.	Exclude	NO	Doesn't meet inclusion criteria
972	A comparison of clinical and epidemiological characteristics of fatal human infections with H5N1 and human influenza viruses in Thailand, 2004-2006.	PLoS ONE. 6 (4) (no pagination), 2011. Article Number: e14809. Date of Publication: 2011.	Exclude	NO	Doesn't meet inclusion criteria
973	Analysis of hepatitis C virus strains circulating in Republic of the Congo.	Journal of Medical Virology. 82(4):562-7, 2010 Apr.	Exclude	NO	Doesn't meet inclusion criteria
974	Epidemiological and virological characteristics of symptomatic acute hepatitis E in Greater Cairo, Egypt.	Clinical Microbiology & Infection. 18(10):982-8, 2012 Oct.	Exclude	NO	Doesn't meet inclusion criteria
975	Brucella meningitis: first reported case in Egypt.	Eastern Mediterranean Health Journal. 15(4):1040-4, 2009 Jul-Aug.	Exclude	NO	Doesn't meet inclusion criteria
976	Clinical indicators of bacterial meningitis among neonates and young infants in rural Kenya.	BMC Infectious Diseases. 11:301, 2011 Nov 01.	Exclude	NO	Doesn't meet inclusion criteria
977	Emergence of chikungunya in Moonlapamok and Khong Districts, Champassak Province,the Lao People's Democratic Republic, May to September 2012.	Western Pacific Surveillance Response Journal. 4(1):46-50, 2013 Jan.	Exclude	NO	Doesn't meet inclusion criteria
978	Invasive bacterial infections in neonates and young infants born outside hospital admitted to a rural hospital in Kenya.	Pediatric Infectious Disease Journal. 29(10):945-9, 2010 Oct.	Exclude	NO	Doesn't meet inclusion criteria
979	Seroprevalence and distribution of arboviral infections among rural Kenyan adults: a cross-sectional study.	Virology Journal. 8:371, 2011.	Exclude	NO	Doesn't meet inclusion criteria
980	Bubonic and pneumonic plague - Uganda, 2006.	MMWR - Morbidity & Mortality Weekly Report. 58(28):778-81, 2009 Jul 24.	Exclude	NO	Doesn't meet inclusion criteria
981	Contrasting spatial distribution and risk factors for past infection with scrub typhus and murine typhus in Vientiane City, Lao PDR.	PLoS Neglected Tropical Diseases [electronic resource]. 4(12):e909, 2010 Dec 07.	Exclude	NO	Doesn't meet inclusion criteria
982	A new Rickettsia species found in fleas collected from human dwellings and from domestic cats and dogs in Senegal.	Vector Borne & Zoonotic Diseases. 12(5):360-5, 2012 May.	Exclude	NO	Doesn't meet inclusion criteria
983	Quantifying risk factors for human brucellosis in rural northern Tanzania.	PLoS ONE [Electronic Resource]. 5(4):e9968, 2010.	Exclude	NO	Doesn't meet inclusion criteria
984	Dengue fever, Cape Verde.	Weekly Epidemiological Record. 84(45):469, 2009 Nov 9.	Exclude	NO	Doesn't meet inclusion criteria
985	Serological evidence for the co-circulation of multiple dengue virus serotypes in Singapore.	Epidemiology & Infection. 133(4):667-71, 2005 Aug.	Exclude	NO	Doesn't meet inclusion criteria
986	Epidemiologic and clinical characteristics of community-acquired invasive bacterial infections in children aged 2-29 months in The Gambia.	Pediatric Infectious Disease Journal. 25(8):700-5, 2006 Aug.	Exclude	NO	Doesn't meet inclusion criteria
987	The seroprevalence and seroincidence of dengue virus infection in western Kenya.	Travel Medicine & Infectious Disease. 9(5):246-8, 2011 Sep.	Exclude	NO	Doesn't meet inclusion criteria
988	Q fever (Coxiella burnetii) among man and farm animals in North Sinai, Egypt.	Journal of the Egyptian Society of Parasitology. 37(1):135-42, 2007 Apr.	Exclude	NO	Doesn't meet inclusion criteria
989	Neonatal sepsis at Muhimbili National Hospital, Dar es Salaam, Tanzania; aetiology, antimicrobial sensitivity pattern and clinical outcome.	BMC Public Health. 12:904, 2012.	Exclude	NO	Doesn't meet inclusion criteria
990	Recent introduction and rapid dissemination of Chikungunya virus and Dengue virus serotype 2 associated with human and mosquito coinfections in Gabon, central Africa.	Clinical Infectious Diseases. 55(6):e45-53, 2012 Sep.	Include	YES	NO
991	Urinary tract infection in infants and young children presenting with fever without a focus in Port Moresby.	Papua New Guinea Medical Journal. 50(3-4):145-51, 2007 Sep-Dec.	Include	YES	NO
992	Seroprevalence of Q-fever in Algeria.	Clinical Microbiology & Infection. 15 Suppl 2:167-8, 2009 Dec.	Exclude	NO	Doesn't meet inclusion criteria
993	Ebola hemorrhagic fever associated with novel virus strain, Uganda, 2007-2008.	Emerging Infectious Diseases. 16(7):1087-92, 2010 Jul.	Exclude	NO	Doesn't meet inclusion criteria
994	Fatal hepatitis E viral infection in pregnant women in Ghana: a case series.	BMC Research Notes. 5:478, 2012.	Exclude	NO	Doesn't meet inclusion criteria
995	Rickettsia felis-associated uneruptive fever, Senegal.	Emerging Infectious Diseases. 16(7):1140-2, 2010 Jul.	Include	YES	NO
996	Invasive pneumococcal disease in children aged <5 years admitted to 3 urban hospitals in Ibadan, Nigeria.	Clinical Infectious Diseases. 48 Suppl 2:S190-6, 2009 Mar 1.	Exclude	NO	Doesn't meet inclusion criteria
997	Incidence of clinically significant bacteraemia in children who present to hospital in Kenya: community-based observational study.	Lancet. 367(9509):482-8, 2006 Feb 11.	Exclude	NO	Doesn't meet inclusion criteria
998	Serologic evidence of arboviral infections among humans in Kenya.	American Journal of Tropical Medicine & Hygiene. 85(1):158-61, 2011 Jul.	Exclude	NO	Doesn't meet inclusion criteria
999	Early detection of dengue infections using cluster sampling around index cases.	American Journal of Tropical Medicine & Hygiene. 72(6):777-82, 2005 Jun.	Exclude	NO	Doesn't meet inclusion criteria
1000	Concurrent chikungunya and dengue virus infections during simultaneous outbreaks, Gabon, 2007.	Emerging Infectious Diseases. 15(4):591-3, 2009 Apr.	Exclude	YES	YES
1001	Acute arboviral infections in Guinea, West Africa, 2006.	American Journal of Tropical Medicine and Hygiene; 2010. 83(2):388-394. 62 ref.	Include	YES	NO
1002	Epidemiology of dengue and dengue hemorrhagic fever in a cohort of adults living in Bandung, West Java, Indonesia.	American Journal of Tropical Medicine & Hygiene. 72(1):60-6, 2005 Jan.	Exclude	NO	Doesn't meet inclusion criteria
1003	Surveillance of acute bacterial meningitis among children admitted to a district hospital in rural Mozambique.	Clinical Infectious Diseases. 48 Suppl 2:S172-80, 2009 Mar 1.	Exclude	NO	Doesn't meet inclusion criteria
1004	Mediterranean spotted fever in Algeria--new trends.	International Journal of Infectious Diseases. 13(2):227-35, 2009 Mar.	Exclude	NO	Doesn't meet inclusion criteria
1005	Proportion of deaths and clinical features in Bundibugyo Ebola virus infection, Uganda.	Emerging Infectious Diseases. 16(12):1969-72, 2010 Dec.	Exclude	NO	Doesn't meet inclusion criteria
1006	Outbreak of Marburg virus hemorrhagic fever--Angola, October 1, 2004-March 29, 2005.	MMWR - Morbidity & Mortality Weekly Report. 54(12):308-9, 2005 Apr 1.	Exclude	YES	YES
1007	Rickettsial infection in hospitalised patients in central Tunisia: report of 119 cases.	Clinical Microbiology & Infection. 15 Suppl 2:216-7, 2009 Dec.	Exclude	NO	Doesn't meet inclusion criteria
1008	Bartonella seroprevalence in rural Thailand.	Southeast Asian Journal of Tropical Medicine & Public Health. 42(3):687-92, 2011 May.	Include	YES	NO
1009	Laboratory-confirmed Mediterranean spotted fever in a Japanese traveler to Kenya.	American Journal of Tropical Medicine & Hygiene. 73(6):1086-9, 2005 Dec.	Exclude	NO	Doesn't meet inclusion criteria
1010	Borrelia hispanica relapsing fever, Morocco.	Emerging Infectious Diseases. 15(10):1626-9, 2009 Oct.	Include	YES	NO
1011	Incidence and characteristics of bacteremia among children in rural Ghana.	PLoS ONE [Electronic Resource]. 7(9):e44063, 2012.	Exclude	NO	Doesn't meet inclusion criteria
1012	Prospective surveillance of nosocomial device-associated bacteremia in three adult intensive units in Malaysia.	Tropical Biomedicine. 27(2):308-16, 2010 Aug.	Exclude	NO	Doesn't meet inclusion criteria
1013	First serological evidence of West Nile virus in human rural populations of Gabon.	Virology Journal. 7:132, 2010.	Exclude	NO	Doesn't meet inclusion criteria
1014	Zoonotic brucellosis: an underestimated or misdiagnosed disease in Egypt.	Journal of the Egyptian Society of Parasitology. 41(1):35-46, 2011 Apr.	Exclude	NO	Doesn't meet inclusion criteria
1015	Outbreak of Marburg hemorrhagic fever in Angola: a review of the history of the disease and its biological aspects. [Review] [25 refs]	Seminars in Pediatric Infectious Diseases. 16(3):219-24, 2005 Jul.	Exclude	NO	Doesn't meet inclusion criteria
1016	Hospital-based surveillance for Lassa fever in Edo State, Nigeria, 2005-2008.	Tropical Medicine & International Health. 17(8):1001-4, 2012 Aug.	Include	YES	NO
1017	Human rickettsioses in the Batna area, eastern Algeria.	Ticks & tick-borne Diseases. 3(5-6):364-6, 2012 Dec.	Exclude	NO	Doesn't meet inclusion criteria
1018	First detection of Rickettsia aeschlimannii in Hyalomma dromedarii ticks from Tunisia.	Ticks & tick-borne Diseases. 3(5-6):398-402, 2012 Dec.	Exclude	NO	Doesn't meet inclusion criteria
1019	Pulmonary melioidosis in Cambodia: a prospective study.	BMC Infectious Diseases. 11:126, 2011.	Exclude	NO	Doesn't meet inclusion criteria
1020	Reemerging Sudan Ebola virus disease in Uganda, 2011.	Emerging Infectious Diseases. 18(9):1480-3, 2012 Sep.	Exclude	NO	Doesn't meet inclusion criteria
1021	First molecular detection of R. conorii subsp. conorii 99 years after the Conor description of Mediterranean spotted fever, in Tunisia.	Clinical Microbiology & Infection. 15 Suppl 2:309-10, 2009 Dec.	Exclude	NO	Doesn't meet inclusion criteria
1022	Acute dengue virus 2 infection in Gabonese patients is associated with an early innate immune response, including strong interferon alpha production.	BMC Infectious Diseases. 10:356, 2010.	Exclude	NO	Doesn't meet inclusion criteria
1023	The burden of invasive bacterial infections in Pemba, Zanzibar.	PLoS ONE [Electronic Resource]. 7(2):e30350, 2012.	Include	YES	NO
1024	Seroprevalence of Q-fever in febrile individuals in Mali.	Tropical Medicine & International Health. 10(6):612-7, 2005 Jun.	Include	YES	NO
1025	A study of typhoid fever in five Asian countries: disease burden and implications for controls.	Bulletin of the World Health Organization; 2008. 86(4):260-268. 30 ref.	Include	YES	NO
1026	Impact of enhanced infection control at 2 neonatal intensive care units in the Philippines.	Clinical Infectious Diseases. 48(1):13-21, 2009 Jan 1.	Exclude	NO	Doesn't meet inclusion criteria
1027	Dengue hemorrhagic fever outbreak in children in Port Sudan.	Journal of Infection and Public Health. 4(1):1-6, 2011 Mar.	Exclude	NO	Doesn't meet inclusion criteria
1028	High prevalence of both humoral and cellular immunity to Zaire ebolavirus among rural populations in Gabon.	PLoS ONE; 2010. (February):e9126. 58 ref.	Exclude	NO	Doesn't meet inclusion criteria
1029	Analysis of two imported cases of yellow fever infection from Ivory Coast and The Gambia to Germany and Belgium.	Journal of Clinical Virology. 33(4):274-80, 2005 Aug.	Exclude	NO	Doesn't meet inclusion criteria
1030	Epidemic West Nile virus encephalitis in Tunisia.	Neuroepidemiology. 24(1-2):1-7, 2005.	Exclude	NO	Doesn't meet inclusion criteria
1031	Low seroprevalence of IgG antibodies to Ebola virus in an epidemic zone: Ogooue-Ivindo region, Northeastern Gabon, 1997.	Journal of Infectious Diseases. 191(6):964-8, 2005 Mar 15.	Exclude	NO	Doesn't meet inclusion criteria
1032	Contribution of dengue fever to the burden of acute febrile illnesses in Papua New Guinea: an age-specific prospective study.	American Journal of Tropical Medicine & Hygiene. 85(1):132-7, 2011 Jul.	Include	YES	NO
1033	Epidemiological and laboratory characterization of a yellow fever outbreak in northern Uganda, October 2010-January 2011.	International Journal of Infectious Diseases. 16(7):e536-42, 2012 Jul.	Exclude	NO	Doesn't meet inclusion criteria
1034	Prevalence of Mycoplasma and Chlamydia pneumonia in severe community-acquired pneumonia among hospitalized children in Thailand.	Japanese Journal of Infectious Diseases. 61(1):36-9, 2008 Jan.	Exclude	NO	Doesn't meet inclusion criteria
1035	Causative pathogens of fever in neutropenic patients at King Chulalongkorn Memorial Hospital.	Journal of the Medical Association of Thailand. 93(7):776-83, 2010 Jul.	Exclude	YES	YES
1036	Seroepidemiological study reveals regional co-occurrence of Lassa- and Hantavirus antibodies in Upper Guinea, West Africa.	Tropical Medicine & International Health. 18(3):366-71, 2013 Mar.	Include	YES	NO
1037	Pediatric bloodstream infections in Cambodia, 2007 to 2011.	Pediatric Infectious Disease Journal. 32(7):e272-6, 2013 Jul.	Exclude	NO	Doesn't meet inclusion criteria
1038	A hospital-based study on seroprevalence of leptospirosis among febrile cases in northeastern Malaysia.	International Journal of Infectious Diseases. 17(6):e394-7, 2013 Jun.	Include	YES	NO
1039	Risk factors of leptospirosis among febrile hospital admissions in northeastern Malaysia.	Preventive Medicine. 57 Suppl:S11-3, 2013.	Exclude	NO	Doesn't meet inclusion criteria
1040	Neonatal infections in China, Malaysia, Hong Kong and Thailand.	Archives of Disease in Childhood Fetal & Neonatal Edition. 98(3):F249-55, 2013 May.	Exclude	NO	Doesn't meet inclusion criteria
1041	Epidemiology of dengue infections in Kassala, Eastern Sudan.	Journal of Medical Virology. 84(3):500-3, 2012 Mar.	Exclude	NO	Doesn't meet inclusion criteria
1042	Rickettsia felis infection in febrile patients, western Kenya, 2007-2010.	Emerging Infectious Diseases. 18(2):328-31, 2012 Feb.	Include	YES	NO
1043	Seroprevalence of antibodies against Chikungunya, Dengue, and Rift Valley fever viruses after febrile illness outbreak, Madagascar.	Emerging Infectious Diseases. 18(11):1780-6, 2012 Nov.	Exclude	NO	Doesn't meet inclusion criteria
1044	Seroprevalence of dengue infection: a cross-sectional survey in mainland Tanzania and on Pemba Island, Zanzibar.	International Journal of Infectious Diseases. (no pagination)	Include	YES	NO
1045	Uganda battles Marburg fever outbreak.	Lancet. 380(9855):1726, 2012 Nov 17.	Exclude	NO	Doesn't meet inclusion criteria
1046	Severe febrile illness in adult hospital admissions in Tanzania: a prospective study in an area of high malaria transmission. [Review]	Transactions of the Royal Society of Tropical Medicine & Hygiene. 106(11):688-95, 2012 Nov.	Include	YES	NO
1047	Risk factors for adverse outcomes and multidrug-resistant Gram-negative bacteraemia in haematology patients with febrile neutropenia in a Singaporean university hospital.	Singapore Medical Journal. 53(11):720-5, 2012 Nov.	Exclude	NO	Doesn't meet inclusion criteria
1048	A limited outbreak of Ebola haemorrhagic fever in Etoumbi, Republic of Congo, 2005.	Transactions of the Royal Society of Tropical Medicine & Hygiene. 105(8):466-72, 2011 Aug.	Exclude	NO	Doesn't meet inclusion criteria
1049	Dengue virus seroprevalence among febrile patients in Bamako, Mali: results of a 2006 surveillance study.	Vector Borne & Zoonotic Diseases. 11(11):1479-85, 2011 Nov.	Include	YES	NO
1050	Ebola haemorrhagic fever outbreak in Masindi District, Uganda: outbreak description and lessons learned.	BMC Infectious Diseases. 11:357, 2011 Dec 28.	Exclude	NO	Doesn't meet inclusion criteria
1051	Emergence of divergent Zaire ebola virus strains in Democratic Republic of the Congo in 2007 and 2008.	Journal of Infectious Diseases. 204 Suppl 3:S776-84, 2011 Nov.	Exclude	NO	Doesn't meet inclusion criteria
1052	Outbreak of Marburg hemorrhagic fever among miners in Kamwenge and Ibanda Districts, Uganda, 2007.	Journal of Infectious Diseases. 204 Suppl 3:S796-9, 2011 Nov.	Exclude	NO	Doesn't meet inclusion criteria
1053	Bacterial isolates in blood cultures of children with suspected septicaemia in Kano: a two-year study.	Nigerian Postgraduate Medical Journal. 18(2):130-3, 2011 Jun.	Exclude	NO	Doesn't meet inclusion criteria
1054	Human rhinovirus infections in rural Thailand: epidemiological evidence for rhinovirus as both pathogen and bystander.	PLoS ONE [Electronic Resource]. 6(3):e17780, 2011.	Exclude	NO	Doesn't meet inclusion criteria
1055	Epidemiological survey of Crimean-Congo hemorrhagic fever virus in Yunnan, China, 2008.	International Journal of Infectious Diseases. 15(7):e459-63, 2011 Jul.	Exclude	NO	Doesn't meet inclusion criteria
1056	Dengue type 3 virus infections in European travellers returning from the Comoros and Zanzibar, February-April 2010.	Euro Surveillance: Bulletin Europeen sur les Maladies Transmissibles = European Communicable Disease Bulletin. 15(15):19541, 2010 Apr 15.	Exclude	NO	Doesn't meet inclusion criteria
1057	Dengue virus infections in travellers returning from Benin to France, July-August 2010.	Euro Surveillance: Bulletin Europeen sur les Maladies Transmissibles = European Communicable Disease Bulletin. 15(36), 2010 Sep 9.	Exclude	NO	Doesn't meet inclusion criteria
1058	Factors associated with Marburg hemorrhagic fever: analysis of patient data from Uige, Angola.	Journal of Infectious Diseases. 201(12):1909-18, 2010 Jun 15.	Exclude	NO	Doesn't meet inclusion criteria
1059	Household-based sero-epidemiologic survey after a yellow fever epidemic, Sudan, 2005.	American Journal of Tropical Medicine & Hygiene. 82(6):1146-52, 2010 Jun.	Exclude	NO	Doesn't meet inclusion criteria
1060	Human Infection with Rickettsia felis, Kenya.	Emerging Infectious Diseases. 16(7):1081-6, 2010 Jul.	Include	YES	NO
1061	Lassa fever, Nigeria, 2005-2008.	Emerging Infectious Diseases. 16(6):1040-1, 2010 Jun.	Exclude	NO	Doesn't meet inclusion criteria
1062	Serological evidence of human hantavirus infections in Guinea, West Africa.	Journal of Infectious Diseases. 201(7):1031-4, 2010 Apr 1.	Include	YES	NO
1063	Endemic typhus (murine typhus) in an 18 year old Libyan adult.	Southeast Asian Journal of Tropical Medicine & Public Health. 40(4):785-8, 2009 Jul.	Exclude	NO	Doesn't meet inclusion criteria
1064	Louse-borne relapsing fever in Ethiopian children: experience of a rural hospital.	Tropical Doctor. 39(1):34-6, 2009 Jan.	Exclude	NO	Doesn't meet inclusion criteria
1065	Mediterranean spotted fever in Algerian children.	Clinical Microbiology & Infection. 15 Suppl 2:290-1, 2009 Dec.	Exclude	NO	Doesn't meet inclusion criteria
1066	Mediterranean spotted fever: a report of 200 cases in Tunisia.	Clinical Microbiology & Infection. 15 Suppl 2:209-10, 2009 Dec.	Exclude	NO	Doesn't meet inclusion criteria
1067	Studies on zoonotic cryptosporidiosis parvum in Ismailia Governorate, Egypt.	Journal of the Egyptian Society of Parasitology. 39(2):479-88, 2009 Aug.	Exclude	NO	Doesn't meet inclusion criteria
1068	Epidemiology of sepsis in Siriraj Hospital 2007.	Journal of the Medical Association of Thailand. 92 Suppl 2:S68-78, 2009 Mar.	Exclude	NO	Doesn't meet inclusion criteria
1069	Neonatal sepsis in a neonatal intensive care unit in Indonesia.	Journal of Hospital Infection. 71(4):383-5, 2009 Apr.	Exclude	NO	Doesn't meet inclusion criteria
1070	High frequency of multidrug-resistant gram-negative rods in 2 neonatal intensive care units in the Philippines.	Infection Control & Hospital Epidemiology. 30(6):543-9, 2009 Jun.	Exclude	NO	Doesn't meet inclusion criteria
1071	Hanta virus infection during dengue virus infection outbreak in Indonesia.	Acta Medica Indonesiana. 41(2):75-80, 2009 Apr.	Exclude	NO	Doesn't meet inclusion criteria
1072	Outbreak of dengue and Chikungunya fevers, Toamasina, Madagascar, 2006.	Emerging Infectious Diseases. 14(7):1135-7, 2008 Jul.	Exclude	NO	Doesn't meet inclusion criteria
1073	Q fever in young children, Ghana.	Emerging Infectious Diseases. 14(2):344-6, 2008 Feb.	Exclude	NO	Doesn't meet inclusion criteria
1074	Acute bacterial meningitis among children, in Manhica, a rural area in Southern Mozambique.	Acta Tropica. 105(1):21-7, 2008 Jan.	Exclude	NO	Doesn't meet inclusion criteria
1075	Dengue infection in pregnancy.	International Journal of Gynaecology & Obstetrics. 94(2):131-2, 2006 Aug.	Exclude	NO	Doesn't meet inclusion criteria
1076	Mycoplasma pneumonia in young children, 2-5 years of age.	Journal of the Medical Association of Thailand. 91 Suppl 3:S124-7, 2008 Oct.	Exclude	NO	Doesn't meet inclusion criteria
1077	Infectious disease pattern and serum albumin levels in elderly people hospitalized at Dr. Moewardi Hospital Surakarta during 2004.	Acta Medica Indonesiana. 40(3):114-6, 2008 Jul.	Exclude	NO	Doesn't meet inclusion criteria
1078	Marburg hemorrhagic fever in Durba and Watsa, Democratic Republic of the Congo: clinical documentation, features of illness, and treatment.	Journal of Infectious Diseases. 196 Suppl 2:S148-53, 2007 Nov 15.	Exclude	NO	Doesn't meet inclusion criteria
1079	Bacteraemia in patients admitted to an urban hospital in West Africa.	BMC Infectious Diseases. 7:2, 2007 Jan 26.	Exclude	NO	Doesn't meet inclusion criteria
1080	Adults' perceived prevalence of enteric fever predicts laboratory-validated incidence of typhoid fever in children.	Journal of Health, Population & Nutrition. 25(4):469-78, 2007 Dec.	Exclude	NO	Doesn't meet inclusion criteria
1081	Burden of symptomatic dengue infection in children at primary school in Thailand: a prospective study.	Lancet. 369(9571):1452-9, 2007 Apr 28.	Exclude	NO	Doesn't meet inclusion criteria
1082	E-alert 24 July: Case of Lassa fever imported into Germany from Sierra Leone.	Euro Surveillance: Bulletin Europeen sur les Maladies Transmissibles = European Communicable Disease Bulletin. 11(7):E060727.1, 2006.	Exclude	NO	Doesn't meet inclusion criteria
1083	Serological assessment of West Nile fever virus activity in the pastoral system of Ferlo, Senegal.	Annals of the New York Academy of Sciences. 1081:216-25, 2006 Oct.	Exclude	NO	Doesn't meet inclusion criteria
1084	Seroprevalence and distribution of Flaviviridae, Togaviridae, and Bunyaviridae arboviral infections in rural Cameroonian adults.	American Journal of Tropical Medicine and Hygiene; 2006. 74(6):1078-1083. 47 ref.	Exclude	NO	Doesn't meet inclusion criteria
1085	Sero-prevalence of brucellosis in occupationally exposed people in Addis Ababa, Ethiopia.	Ethiopian Medical Journal. 44(3):245-52, 2006 Jul.	Exclude	NO	Doesn't meet inclusion criteria
1086	Pyrogenic reactions in hemodialysis patients, Hanoi, Vietnam.	Infection Control & Hospital Epidemiology. 27(4):424-6, 2006 Apr.	Exclude	NO	Doesn't meet inclusion criteria
1087	A serological survey of rickettsial infections in the Gazelle Peninsula, East New Britain and a review of the literature. [Review] [11 refs]	Papua New Guinea Medical Journal. 49(1-2):43-6, 2006 Mar-Jun.	Exclude	NO	Doesn't meet inclusion criteria
1088	Four dengue virus serotypes found circulating during an outbreak of dengue fever and dengue haemorrhagic fever in Jakarta, Indonesia, during 2004.	Transactions of the Royal Society of Tropical Medicine & Hygiene. 100(9):855-62, 2006 Sep.	Exclude	NO	Doesn't meet inclusion criteria
1089	Largest ever Marburg haemorrhagic fever outbreak, Angola.	Euro Surveillance: Bulletin Europeen sur les Maladies Transmissibles = European Communicable Disease Bulletin. 10(4):E050407.2, 2005 Apr.	Exclude	NO	Doesn't meet inclusion criteria
1090	Bacterial isolates from blood cultures of children with suspected septicaemia in Calabar, Nigeria.	BMC Infectious Diseases. 5:110, 2005.	Exclude	NO	Doesn't meet inclusion criteria
1091	Bacteremia among children admitted to a rural hospital in Kenya.	New England Journal of Medicine. 352(1):39-47, 2005 Jan 6.	Exclude	NO	Doesn't meet inclusion criteria
1092	Pattern of diabetic foot at Koja Regional General Hospital, Jakarta, from 1999 to 2004.	Acta Medica Indonesiana. 37(4):187-9, 2005 Oct-Dec.	Exclude	NO	Doesn't meet inclusion criteria
1093	Hantavirus infection in Thailand: first clinical case report.	Southeast Asian Journal of Tropical Medicine & Public Health. 36(3):700-3, 2005 May.	Include	YES	NO
1094	Aetiological agents of cerebrospinal meningitis: a retrospective study from a teaching hospital in Ghana.	Annals of Clinical Microbiology and Antimicrobials; 2012. 11(28):(4 October 2012). 52 ref.	Exclude	NO	Doesn't meet inclusion criteria
1095	A ten-year review of neonatal bloodstream infections in a tertiary private hospital in Kenya.	Journal of Infection in Developing Countries. 5(11):799-803, 2011 Nov.	Exclude	NO	Doesn't meet inclusion criteria
1096	Invasive salmonellosis among children admitted to a rural Tanzanian hospital and a comparison with previous studies.	PLoS ONE [Electronic Resource]. 5(2):e9244, 2010.	Include	YES	NO
1097	Scrub typhus (Orientia tsutsugamushi), spotted fever (Rickettsia australis) and dengue fever as possible causes of mysterious deaths in the Strickland Gorge area of Southern Highlands and West Sepik Provinces of Papua New Guinea.	Papua New Guinea Medical Journal. 50(3-4):172-83, 2007 Sep-Dec.	Exclude	NO	Doesn't meet inclusion criteria
1098	Baseline assessment of intensive care-acquired nosocomial infection surveillancein three adult intensive care units in Malaysia.	Journal of Infection in Developing Countries. 2(5):364-8, 2008.	Exclude	NO	Doesn't meet inclusion criteria
1099	Etiology of meningitis among patients admitted to a tertiary referral hospital in Botswana.	Pediatric Infectious Disease Journal. 30(7):620-2, 2011 Jul.	Exclude	NO	Doesn't meet inclusion criteria
1100	The incidence, characteristics, and presentation of dengue virus infections during infancy.	American Journal of Tropical Medicine & Hygiene. 82(2):330-6, 2010 Feb.	Exclude	NO	Doesn't meet inclusion criteria
1101	Hospital surveillance of childhood bacterial meningitis in Senegal and the introduction of Haemophilus influenzae type b conjugate vaccine.	American Journal of Tropical Medicine & Hygiene. 83(6):1330-5, 2010 Dec.	Exclude	NO	Doesn't meet inclusion criteria
1102	Bacteria isolated from bloodstream infections at a tertiary care hospital in Dar es Salaam, Tanzania--antimicrobial resistance of isolates.	South African Medical Journal. Suid-Afrikaanse Tydskrif Vir Geneeskunde. 101(2):85; author reply 85, 2011 Feb.	Exclude	NO	Doesn't meet inclusion criteria
1103	Bloodstream infection among adults in Phnom Penh, Cambodia: key pathogens and resistance patterns.	PLoS ONE [Electronic Resource]. 8(3):e59775, 2013.	Exclude	NO	Doesn't meet inclusion criteria
1104	Invasive pneumococcal disease among hospitalized children aged 28 days to 60 months in Jarkarta.	Southeast Asian Journal of Tropical Medicine & Public Health. 43(1):136-44, 2012 Jan.	Exclude	NO	Doesn't meet inclusion criteria
1105	Predictors of positive blood culture and deaths among neonates with suspected neonatal sepsis in a tertiary hospital, Mwanza-Tanzania.	BMC Pediatrics. 10:39, 2010.	Exclude	NO	Doesn't meet inclusion criteria
1106	Systemic bacteraemia in children presenting with clinical pneumonia and the impact of non-typhoid salmonella (NTS).	BMC Infectious Diseases. 10:319, 2010.	Exclude	NO	Doesn't meet inclusion criteria
1107	Surveillance for Streptococcus pneumoniae meningitis in children aged <5 years: implications for immunization in Uganda.	Clinical Infectious Diseases. 48 Suppl 2:S153-61, 2009 Mar 1.	Exclude	NO	Doesn't meet inclusion criteria
1108	Invasive bacteria isolates from children with severe infections in a Nigerian hospital.	Journal of Infection in Developing Countries. 3(6):429-36, 2009.	Exclude	NO	Doesn't meet inclusion criteria
1109	Non-typhoidal Salmonella bacteraemia: epidemiology, clinical characteristics and its' association with severe immunosuppression.	Annals of Clinical Microbiology & Antimicrobials. 8:15, 2009.	Exclude	NO	Doesn't meet inclusion criteria
1110	Aetiology of neonatal sepsis in Blantyre, Malawi: 1996-2001.	Annals of Tropical Paediatrics. 25(2):101-10, 2005 Jun.	Exclude	NO	Doesn't meet inclusion criteria
1111	Bacteremia among children admitted to a rural hospital in Kenya.	New England Journal of Medicine. 352(1):39-47, 2005 Jan 6.	Exclude	NO	Doesn't meet inclusion criteria
1112	Bacteremia among children admitted to a rural hospital in Kenya.	New England Journal of Medicine. 352 (1) (pp 39-47), 2005. Date of Publication: 06 Jan 2005.	Exclude	NO	Doesn't meet inclusion criteria
1113	Incidence of clinically significant bacteraemia in children who present to hospital in Kenya: community-based observational study.	Lancet. 367(9509):482-8, 2006 Feb 11.	Exclude	NO	Doesn't meet inclusion criteria
1114	Epidemiologic and clinical characteristics of community-acquired invasive bacterial infections in children aged 2-29 months in The Gambia.	Pediatric Infectious Disease Journal. 25(8):700-5, 2006 Aug.	Exclude	NO	Doesn't meet inclusion criteria
1115	Invasive pneumococcal disease in children aged <5 years admitted to 3 urban hospitals in Ibadan, Nigeria.	Clinical Infectious Diseases. 48 Suppl 2:S190-6, 2009 Mar 1.	Exclude	NO	Doesn't meet inclusion criteria
1116	Serious community-acquired paediatric infections in rural Asia (Bohol Island, Philippines): bacterial meningitis in children less than 5 years of age.	Scandinavian Journal of Infectious Diseases. 39(11-12):983-9, 2007.	Exclude	NO	Doesn't meet inclusion criteria
1117	Etiological agents of bacteraemia and antibiotic susceptibility pattern in Kathmandu Model Hospital.	Jnma, Journal of the Nepal Medical Association. 46(167):112-8, 2007 Jul-Sep.	Exclude	NO	Doesn't meet inclusion criteria
1118	Invasive pneumococcal disease among children in rural Bangladesh: results from a population-based surveillance.	Clinical Infectious Diseases. 48 Suppl 2:S103-13, 2009 Mar 1.	Exclude	NO	Doesn't meet inclusion criteria
1119	Surveillance of invasive pneumococcal disease in Colombo, Sri Lanka.	Clinical Infectious Diseases. 48 Suppl 2:S136-40, 2009 Mar 1.	Exclude	NO	Doesn't meet inclusion criteria
1120	Invasive pneumococcal disease burden and implications for vaccine policy in urban Bangladesh.	American Journal of Tropical Medicine & Hygiene. 77(5):795-801, 2007 Nov.	Exclude	NO	Doesn't meet inclusion criteria
1121	Antimicrobial susceptibility pattern of blood isolates from a teaching hospital in north India.	Japanese Journal of Infectious Diseases. 58(3):174-6, 2005 Jun.	Exclude	NO	Doesn't meet inclusion criteria
1122	Invasive pneumococcal disease in Kanti Children's Hospital, Nepal, as observed by the South Asian Pneumococcal Alliance network.	Clinical Infectious Diseases. 48 Suppl 2:S123-8, 2009 Mar 1.	Exclude	NO	Doesn't meet inclusion criteria
1123	A child with neurological deficits, electrolyte imbalance, and arrhythmia.	Indian Journal of Pathology & Microbiology. 59(4):513-517, 2016 Oct-Dec.	Exclude	YES	YES
1124	A clinical profile of dengue in children of tertiary care hospitals in Davangere.	National Journal of Community Medicine; 2017. 8(7):361-365. 16 ref.	Exclude	NO	Doesn't meet inclusion criteria
1125	A comparative hospital-based observational study of mono- and co-infections of malaria, dengue virus and scrub typhus causing acute undifferentiated fever.	European Journal of Clinical Microbiology & Infectious Diseases. 35(4):705-11, 2016 Apr.	Exclude	NO	Doesn't meet inclusion criteria
1126	A comprehensive report of dengue activity in Kolkata, India - a four-year profile.	Dengue Bulletin; 2016. 39:100-110. 36 ref.	Exclude	NO	Doesn't meet inclusion criteria
1127	A cross-sectional study on prevalence and seasonal trends of malaria and dengue and their co-infection in patients with acute febrile illness attending a tertiary care hospital in Jhalawar, Rajasthan.	Research & Reviews: A Journal of Microbiology and Virology; 2017. 7(1):9-14.	Exclude	YES	YES
1128	A diagnostic and epidemiologic investigation of acute febrile illness (AFI) in Kilombero, Tanzania.	PLoS ONE [Electronic Resource]. 12(12):e0189712, 2017.	Include	YES	NO
1129	A High Malaria Prevalence Identified by PCR among Patients with Acute Undifferentiated Fever in India.[Erratum appears in PLoS One. 2018 Feb 23;13(2):e0193574; PMID: 29474478]	PLoS ONE [Electronic Resource]. 11(7):e0158816, 2016.	Include	YES	NO
1130	A novel electronic algorithm using host biomarker point-of-care tests for the management of febrile illnesses in Tanzanian children (e-POCT): A randomized, controlled non-inferiority trial.	PLoS Medicine / Public Library of Science. 14(10):e1002411, 2017 Oct.	Exclude	NO	Doesn't meet inclusion criteria
1131	A rare case of self-injection of elemental mercury.	BMC Research Notes. 9:189, 2016 Mar 25.	Exclude	YES	YES
1132	A real-time reverse transcriptase polymerase chain reaction for detection and quantification of Vesiculovirus.	Memorias do Instituto Oswaldo Cruz. 111(6):385-90, 2016 Jun 03.	Exclude	NO	Doesn't meet inclusion criteria
1133	A Study of Clinical Profile of Patients presenting with Complications of Acute Febrile Illnesses During Monsoon.	Journal of the Association of Physicians of India. 65(9):37-42, 2017 Sep.	Exclude	NO	Doesn't meet inclusion criteria
1134	A systematic review of the economic impact of rapid diagnostic tests for dengue.	BMC Health Services Research; 2017. 17(850):(29 December 2017). 61 ref.	Exclude	NO	Doesn't meet inclusion criteria
1135	A systematic review of the economic impact of rapid diagnostic tests for dengue. [Review]	BMC Health Services Research. 17(1):850, 2017 12 29.	Exclude	Duplicate	Doesn't meet inclusion criteria
1136	Accuracy and reliability of an NS1 rapid immunochromatographic test for DENV-1 diagnosis at point of care and in the laboratory.	BMC Infectious Diseases; 2017. 17(594):(29 August 2017). 37 ref.	Exclude	YES	YES
1137	Accuracy of clinical criteria and an immunochromatographic strip test for dengue diagnosis in a DENV-4 epidemic.	BMC Infectious Diseases. 16:37, 2016 Jan 29.	Exclude	NO	Doesn't meet inclusion criteria
1138	Accuracy of clinical criteria and an immunochromatographic strip test for dengue diagnosis in a DENV-4 epidemic.	BMC Infectious Diseases; 2016. 16(37):(29 January 2016). 46 ref.	Exclude	Duplicate	Doesn't meet inclusion criteria
1139	Acute encephalitis syndrome due to scrub typhus infection in pediatric population: a case series from a tertiary care center of Eastern India.	Journal of Pediatric Infectious Diseases; 2016. 11(2):37-41.	Exclude	NO	Doesn't meet inclusion criteria
1140	Acute Febrile Illness and Complications Due to Murine Typhus, Texas, USA1,2.	Emerging Infectious Diseases. 23(8):1268-1273, 2017 08.	Exclude	NO	Doesn't meet inclusion criteria
1141	Acute Uncomplicated Febrile Illness in Children Aged 2-59 months in Zanzibar - Aetiologies, Antibiotic Treatment and Outcome.	PLoS ONE [Electronic Resource]. 11(1):e0146054, 2016.	Exclude	Duplicate	Doesn't meet inclusion criteria
1142	Acute undifferentiated fever in India: a multicentre study of aetiology and diagnostic accuracy.	BMC Infectious Diseases. 17(1):665, 2017 10 04.	Include	YES	NO
1143	Acute undifferentiated fever in India: a multicentre study of aetiology and diagnostic accuracy.	BMC Infectious Diseases; 2017. 17(665):(4 October 2017). 51 ref.	Exclude	Duplicate	Doesn't meet inclusion criteria
1144	An analysis of autopsy cases of non-Hodgkin lymphoma-with special reference to those masquerading as acute febrile illness.	Journal of Cancer Research & Therapeutics. 12(2):763-4, 2016 Apr-Jun.	Exclude	NO	Doesn't meet inclusion criteria
1145	An outbreak investigation of scrub typhus in Western Province, Solomon Islands, 2014.	Western Pacific Surveillance Response Journal. 7(1):6-9, 2016 Jan-Mar.	Exclude	YES	YES
1146	Animal models of chikungunya virus infection and disease.	Journal of Infectious Diseases; 2016. 214(Suppl. 5):S482-S487.	Exclude	NO	Doesn't meet inclusion criteria
1147	Association of Acetaminophen and Ibuprofen Use With Wheezing in Children With Acute Febrile Illness.	Annals of Pharmacotherapy. 51(3):239-244, 2017 Mar.	Exclude	NO	Doesn't meet inclusion criteria
1148	Atypical manifestations of dengue fever in a recent dengue outbreak.	Annals of Tropical Medicine and Public Health; 2017. 10(6):1448-1452. 15 ref.	Exclude	YES	YES
1149	Atypical Presentation Of Rickettsial Spotted Fever.	Journal of Ayub Medical College, Abbottabad: JAMC. 29(4):692-693, 2017 Oct-Dec.	Exclude	YES	YES
1150	Awareness of malaria and treatment-seeking behaviour among persons with acute undifferentiated fever in the endemic regions of Myanmar.	Tropical Medicine and Health; 2017. 45:31. 29 ref.	Exclude	NO	Doesn't meet inclusion criteria
1151	Bilateral sudden sensorineural hearing loss in scrub typhus.	Journal of Evolution of Medical and Dental Sciences; 2017. 6(34):2856-2857. 9 ref.	Exclude	YES	YES
1152	Binational Dengue Outbreak Along the United States-Mexico Border - Yuma County, Arizona, and Sonora, Mexico, 2014.	MMWR - Morbidity & Mortality Weekly Report. 65(19):495-9, 2016 May 20.	Exclude	YES	YES
1153	Borrelia miyamotoi - new etiologic agent of neuroborreliosis?	Przeglad Epidemiologiczny; 2017. 71(4):531-538. 32 ref.	Exclude	NO	Doesn't meet inclusion criteria
1154	Borrelia miyamotoi in vectors and hosts in The Netherlands.	Ticks & tick-borne Diseases. 8(3):370-374, 2017 03.	Exclude	NO	Doesn't meet inclusion criteria
1155	Borrelia miyamotoi in vectors and hosts in The Netherlands.	Ticks and Tick-borne Diseases; 2017. 8(3):370-374. 29 ref.	Exclude	Duplicate	Doesn't meet inclusion criteria
1156	Burden of Influenza and Influenza-associated Pneumonia in the First Year of Life in a Prospective Cohort Study in Managua, Nicaragua.	Pediatric Infectious Disease Journal. 35(2):152-6, 2016 Feb.	Exclude	NO	Doesn't meet inclusion criteria
1157	Case report: Weil's disease with multiple organ failure in a child living in dengue endemic area.	BMC Research Notes. 9(1):407, 2016 Aug 15.	Exclude	YES	YES
1158	Case report: Weil's disease with multiple organ failure in a child living in dengue endemic area.	BMC Research Notes; 2016. 9(407):(15 August 2016). 16 ref.	Exclude	Duplicate	Doesn't meet inclusion criteria
1159	Cases of human brucellosis in Sweden linked to Middle East and Africa.	BMC Research Notes. 9:277, 2016 May 17.	Exclude	NO	Doesn't meet inclusion criteria
1160	Cases of human brucellosis in Sweden linked to Middle East and Africa.	BMC Research Notes; 2016. 9(277):(17 May 2016). 20 ref.	Exclude	Duplicate	Doesn't meet inclusion criteria
1161	Challenges in the etiology and diagnosis of acute febrile illness in children in low- and middle-income countries.	Journal of the Pediatric Infectious Diseases Society; 2016. 5(2):190-205. 144 ref.	Exclude	Duplicate	Doesn't meet inclusion criteria
1162	Challenges in the Etiology and Diagnosis of Acute Febrile Illness in Children in Low- and Middle-Income Countries. [Review]	Journal of the Pediatric Infectious Diseases Societ. 5(2):190-205, 2016 Jun.	Exclude	NO	Doesn't meet inclusion criteria
1163	Characteristics of acute febrile illness and determinants of illness recovery among adults presenting to Singapore primary care clinics.	BMC Infectious Diseases; 2016. 16(612):(28 October 2016). 26 ref.	Exclude	NO	Doesn't meet inclusion criteria
1164	Chikungunya fever outbreak identified in North Bali, Indonesia.	Transactions of the Royal Society of Tropical Medicine and Hygiene; 2017. 111(7):325-327.	Exclude	YES	YES
1165	Chikungunya virus disease outbreak in Yap State, Federated States of Micronesia.	PLoS Neglected Tropical Diseases [electronic resource]. 11(3):e0005410, 2017 Mar.	Exclude	YES	YES
1166	Chikungunya: bending over the Americas and the rest of the world. [Review]	Brazilian Journal of Infectious Diseases. 20(1):91-8, 2016 Jan-Feb.	Exclude	NO	Doesn't meet inclusion criteria
1167	Chymase Level Is a Predictive Biomarker of Dengue Hemorrhagic Fever in Pediatric and Adult Patients.	Journal of Infectious Diseases. 216(9):1112-1121, 2017 Nov 27.	Exclude	NO	Doesn't meet inclusion criteria
1168	Clinical and epidemiologic characteristics of dengue and other etiologic agents among patients with acute febrile illness, Puerto Rico, 2012-2015.	PLoS Neglected Tropical Diseases [electronic resource]. 11(9):e0005859, 2017 Sep.	Include	YES	NO
1169	Clinical and Genetic Features of Coxiella burnetii in a Patient with an Acute Febrile Illness in Korea.	Journal of Korean Medical Science. 32(6):1038-1041, 2017 Jun.	Exclude	YES	YES
1170	Clinical and Laboratory Diagnosis of Dengue Virus Infection. [Review]	Journal of Infectious Diseases. 215(suppl_2):S89-S95, 2017 Mar 01.	Exclude	NO	Doesn't meet inclusion criteria
1171	Clinical and laboratory diagnosis of Zika fever: an update.	Jornal Brasileiro de Patologia e Medicina Laboratorial; 2017. 53(4):252-257. 23 ref.	Exclude	NO	Doesn't meet inclusion criteria
1172	Clinical and paraclinical profile, and predictors of outcome in 90 cases of scrub typhus, Meghalaya, India.	Infectious Diseases of Poverty. 5(1):91, 2016 Oct 05.	Exclude	NO	Doesn't meet inclusion criteria
1173	Clinical and paraclinical profile, and predictors of outcome in 90 cases of scrub typhus, Meghalaya, India.	Infectious Diseases of Poverty; 2016. 5(91):(5 October 2016). 56 ref.	Exclude	NO	Doesn't meet inclusion criteria
1174	Clinical Attack Rate of Chikungunya in a Cohort of Nicaraguan Children.	American Journal of Tropical Medicine & Hygiene. 94(2):397-9, 2016 Feb.	Exclude	NO	Doesn't meet inclusion criteria
1175	Clinical evaluation of dengue and identification of risk factors for severe disease: protocol for a multicentre study in 8 countries.	BMC Infectious Diseases. 16:120, 2016 Mar 11.	Exclude	NO	Doesn't meet inclusion criteria
1176	Clinical evaluation of dengue and identification of risk factors for severe disease: protocol for a multicentre study in 8 countries.	BMC Infectious Diseases; 2016. 16(120):(11 March 2016). 33 ref.	Exclude	Duplicate	Doesn't meet inclusion criteria
1177	Clinical Manifestations Associated with Peripheral Joint Involvement in Patients with Acute Chikungunya Virus Infection.	American Journal of Tropical Medicine & Hygiene. 96(4):916-921, 2017 Apr.	Exclude	NO	Doesn't meet inclusion criteria
1178	Clinical manifestations of scrub typhus. [Review]	Transactions of the Royal Society of Tropical Medicine & Hygiene. 111(2):43-54, 2017 02 01.	Exclude	NO	Doesn't meet inclusion criteria
1179	Coinfections of Zika and Chikungunya Viruses in Bahia, Brazil, Identified by Metagenomic Next-Generation Sequencing.	Journal of Clinical Microbiology. 54(9):2348-53, 2016 Sep.	Exclude	NO	Doesn't meet inclusion criteria
1180	Comparison of the capacity between public and private health facilities to manage under-five children with febrile illnesses in Uganda.	Malaria Journal. 16(1):183, 2017 05 02.	Exclude	NO	Doesn't meet inclusion criteria
1181	Concurrent malaria and arbovirus infections in Kedougou, southeastern Senegal.	Malaria Journal. 15:47, 2016 Jan 28.	Exclude	Duplicate	Doesn't meet inclusion criteria
1182	Concurrent malaria and arbovirus infections in Kedougou, southeastern Senegal.	Malaria Journal; 2016. 15(47):(28 January 2016). 37 ref.	Exclude	Duplicate	Doesn't meet inclusion criteria
1183	Coxiella burnetii Infection in a Community Operating a Large-Scale Cow and Goat Dairy, Missouri, 2013.	American Journal of Tropical Medicine & Hygiene. 94(3):525-31, 2016 Mar.	Exclude	NO	Doesn't meet inclusion criteria
1184	Coxiella burnetii infection in a community operating a large-scale cow and goat dairy, Missouri, 2013.	American Journal of Tropical Medicine and Hygiene; 2016. 94(3):525-531. 37 ref.	Exclude	Duplicate	Doesn't meet inclusion criteria
1185	Crimean-Congo haemorrhagic fever presenting with undiagnosed chronic myeloid leukaemia.	Southern African Journal of Infectious Diseases; 2017. 32(4):142-144. 16 ref.	Exclude	YES	YES
1186	Deep sequencing approach for investigating infectious agents causing fever.	European Journal of Clinical Microbiology & Infectious Diseases. 35(7):1137-49, 2016 Jul.	Exclude	NO	Doesn't meet inclusion criteria
1187	Dengue and Chikungunya virus co-infections: the inside story.	Journal of the Association of Physicians of India; 2016. 64(3):36-40. 13 ref.	Exclude	NO	Doesn't meet inclusion criteria
1188	Dengue Epidemic in Postconflict Swat District, Khyber Pakhtunkhwa, Pakistan, 2013.	American Journal of Tropical Medicine & Hygiene. 96(4):899-902, 2017 Apr.	Exclude	YES	Yes
1189	Dengue Virus Induces NK Cell Activation through TRAIL Expression during Infection.	Mediators of Inflammation. 2017:5649214, 2017.	Exclude	NO	Doesn't meet inclusion criteria
1190	Detection and identification of coxsackievirus B3 from sera of an Indonesian patient with undifferentiated febrile illness.	Journal of Infection in Developing Countries. 10(8):880-3, 2016 Aug 31.	Exclude	YES	YES
1191	Detection and Molecular Typing of Human Adenoviruses Associated with Respiratory Illnesses in Kerala.	Japanese Journal of Infectious Diseases. 69(6):500-504, 2016 Nov 22.	Exclude	NO	Doesn't meet inclusion criteria
1192	Development and application of a bioluminescent imaging mouse model for Chikungunya virus based on pseudovirus system.	Vaccine; 2017. 35(47):6387-6394. 30 ref.	Exclude	NO	Doesn't meet inclusion criteria
1193	Development of a Real-Time Reverse Transcription Polymerase Chain Reaction for O'nyong-nyong Virus and Evaluation with Clinical and Mosquito Specimens from Kenya.	American Journal of Tropical Medicine & Hygiene. 97(1):121-124, 2017 Jul.	Exclude	NO	Doesn't meet inclusion criteria
1194	Development of a TaqMan Array Card for Acute-Febrile-Illness Outbreak Investigation and Surveillance of Emerging Pathogens, Including Ebola Virus.	Journal of Clinical Microbiology. 54(1):49-58, 2016 Jan.	Exclude	NO	Doesn't meet inclusion criteria
1195	Diagnosis and management of undifferentiated fever in children.	Journal of Infection. 72 Suppl:S68-76, 2016 07 05.	Exclude	NO	Doesn't meet inclusion criteria
1196	Diagnostic Methods for CHIKV Based on Serological Tools.	Methods in Molecular Biology. 1426:63-73, 2016.	Exclude	NO	Doesn't meet inclusion criteria
1197	Differential Cell Count and CRP Level in Blood as Predictors for Middle East Respiratory Syndrome Coronavirus Infection in Acute Febrile Patients during Nosocomial Outbreak.	Journal of Korean Medical Science. 32(1):151-154, 2017 Jan.	Exclude	YES	YES
1198	Disease Burden of Dengue in the Philippines: Adjusting for Underreporting by Comparing Active and Passive Dengue Surveillance in Punta Princesa, Cebu City.	American Journal of Tropical Medicine & Hygiene. 96(4):887-898, 2017 Apr.	Include	YES	NO
1199	Effectiveness of live attenuated influenza vaccine and inactivated influenza vaccine in children 2-17 years of age in 2013-2014 in the United States.	Vaccine. 34(1):77-82, 2016 Jan 02.	Exclude	NO	Doesn't meet inclusion criteria
1200	Effectiveness of live attenuated influenza vaccine and inactivated influenza vaccine in children during the 2014-2015 season.	Vaccine. 35(20):2685-2693, 2017 05 09.	Exclude	NO	Doesn't meet inclusion criteria
1201	Electron microscopy of Alkhumra hemorrhagic fever virus.	Vector Borne and Zoonotic Diseases; 2017. 17(3):195-199. 23 ref.	Exclude	NO	Doesn't meet inclusion criteria
1202	Emergence of Epidemic Dengue-1 Virus in the Southern Province of Sri Lanka.	PLoS Neglected Tropical Diseases [electronic resource]. 10(10):e0004995, 2016 Oct.	Include	YES	NO
1203	Emerging and reemerging arboviruses: A new threat in Eastern Peru.	PLoS ONE [Electronic Resource]. 12(11):e0187897, 2017.	Include	YES	NO
1204	Encephalitis associated with the chikungunya epidemic outbreak in Brazil: report of 2 cases with neuroimaging findings.	Revista da Sociedade Brasileira de Medicina Tropical; 2017. 50(3):413-416. 11 ref.	Exclude	NO	Doesn't meet inclusion criteria
1205	Enhanced Surveillance for Fatal Dengue-Like Acute Febrile Illness in Puerto Rico, 2010-2012.	PLoS Neglected Tropical Diseases [electronic resource]. 10(10):e0005025, 2016 Oct.	Exclude	NO	Doesn't meet inclusion criteria
1206	Epidemiology of Spotted Fever Group Rickettsioses and Acute Undifferentiated Febrile Illness in Villeta, Colombia.	American Journal of Tropical Medicine & Hygiene. 97(3):782-788, 2017 Sep.	Include	YES	NO
1207	Epidemiology of Zika virus infection. (Zika virus: a new threat emerges.)	Journal of Infectious Diseases; 2017. 216(Suppl. 10):S868-S874. 73 ref.	Exclude	NO	Doesn't meet inclusion criteria
1208	Epidemiology of Zika. [Review]	Current Opinion in Pediatrics. 29(1):97-101, 2017 Feb.	Exclude	NO	Doesn't meet inclusion criteria
1209	Estimation of burden using active dengue sentinel surveillance and fever surveillance.	Dengue Bulletin; 2016. 39:78-86. 27 ref.	Exclude	NO	Doesn't meet inclusion criteria
1210	Evaluation and optimization of SYBR Green real-time reverse transcription polymerase chain reaction as a tool for diagnosis of the Flavivirus genus in Brazil.	Revista Da Sociedade Brasileira de Medicina Tropical. 49(3):279-85, 2016 May-Jun.	Exclude	NO	Doesn't meet inclusion criteria
1211	Evaluation and optimization of SYBR Green real-time reverse transcription polymerase chain reaction as a tool for diagnosis of the Flavivirus genus in Brazil.	Revista da Sociedade Brasileira de Medicina Tropical; 2016. 49(3):279-285. 31 ref.	Exclude	Duplicate	Doesn't meet inclusion criteria
1212	Expanded dengue.	Journal of the Association of Physicians of India; 2016. 64(July):59-63. 31 ref.	Exclude	NO	Doesn't meet inclusion criteria
1213	Fatal case report of concomitant hepatitis E and Salmonella paratyphi A infection in a sub-Himalayan patient.	Annals of Tropical Medicine and Public Health; 2016. 9(1):56-57. 4 ref.	Exclude	YES	YES
1214	Fatal Leptospira spp./Zika Virus Coinfection-Puerto Rico, 2016.	American Journal of Tropical Medicine & Hygiene. 97(4):1085-1087, 2017 Oct.	Exclude	YES	YES
1215	Fatal Outcome of Multiple Clinical Presentations of Human Herpesvirus 8-related Disease After Solid Organ Transplantation.	Transplantation. 100(1):134-40, 2016 Jan.	Exclude	YES	YES
1216	Febrile illness diagnostics and the malaria-industrial complex: a socio-environmental perspective.	BMC Infectious Diseases. 16(1):683, 2016 Nov 17.	Exclude	NO	Doesn't meet inclusion criteria
1217	Febrile illness diagnostics and the malaria-industrial complex: a socio-environmental perspective.	BMC Infectious Diseases; 2016. 16(683):(17 November 2016). 110 ref.	Exclude	Duplicate	Doesn't meet inclusion criteria
1218	Febrile Infection-Related Epilepsy Syndrome: Clinical Review and Hypotheses of Epileptogenesis. [Review]	Neuropediatrics. 48(1):5-18, 2017 Feb.	Exclude	NO	Doesn't meet inclusion criteria
1219	First clinical case report of Cytauxzoon sp. infection in a domestic cat in France.	BMC Veterinary Research; 2017. 13(81):(29 March 2017). 21 ref.	Exclude	YES	YES
1220	First Identification and Description of Rickettsioses and Q Fever as Causes of Acute Febrile Illness in Nicaragua.	PLoS Neglected Tropical Diseases [electronic resource]. 10(12):e0005185, 2016 Dec.	Include	YES	NO
1221	First isolation of Rickettsia monacensis from a patient in South Korea.	Microbiology & Immunology. 61(7):258-263, 2017 Jul.	Exclude	YES	YES
1222	Frequency of Epstein - Barr Virus in Patients Presenting with Acute Febrile Illness in Kenya.	PLoS ONE [Electronic Resource]. 11(5):e0155308, 2016.	Exclude	Duplicate	Doesn't meet inclusion criteria
1223	Genotypic characterization of Orientia tsutsugamushi from patients in two geographical locations in Sri Lanka.	BMC Infectious Diseases. 17(1):67, 2017 01 13.	Exclude	NO	Doesn't meet inclusion criteria
1224	Genotypic characterization of Orientia tsutsugamushi from patients in two geographical locations in Sri Lanka.	BMC Infectious Diseases; 2017. 17(67):(13 January 2017). 25 ref.	Exclude	NO	Doesn't meet inclusion criteria
1225	Global distribution and environmental suitability for chikungunya virus, 1952 to 2015.	Euro Surveillance: Bulletin Europeen sur les Maladies Transmissibles = European Communicable Disease Bulletin. 21(20), 2016 May 19.	Exclude	NO	Doesn't meet inclusion criteria
1226	H1N1 revisited.	Indian Journal of Practical Pediatrics; 2017. 19(4):327-331. 17 ref.	Exclude	NO	Doesn't meet inclusion criteria
1227	High Burden of Antimicrobial Resistance and Mortality Among Adults and Children With Community-Onset Bacterial Infections in India.	Journal of Infectious Diseases. 215(8):1312-1320, 2017 04 15.	Exclude	NO	Doesn't meet inclusion criteria
1228	Homotypic Dengue Virus Reinfections in Nicaraguan Children.	Journal of Infectious Diseases. 214(7):986-93, 2016 Oct 01.	Exclude	NO	Doesn't meet inclusion criteria
1229	Hospital-Based Surveillance for Infectious Etiologies Among Patients with Acute Febrile Illness in Georgia, 2008-2011.	American Journal of Tropical Medicine & Hygiene. 94(1):236-42, 2016 Jan.	Exclude	Duplicate	Doesn't meet inclusion criteria
1230	Host Biomarkers for Distinguishing Bacterial from Non-Bacterial Causes of Acute Febrile Illness: A Comprehensive Review. [Review]	PLoS ONE [Electronic Resource]. 11(8):e0160278, 2016.	Exclude	NO	Doesn't meet inclusion criteria
1231	Immunological evidence of Zika virus transmission in Thailand.	Asian Pacific Journal of Tropical Medicine; 2016. 9(2):136-139. 32 ref.	Exclude	Duplicate	Doesn't meet inclusion criteria
1232	Impact of Coxsackievirus A6 emergence on hand, foot, and mouth disease epidemic in Osaka City, Japan.	Journal of Medical Virology. 89(12):2116-2121, 2017 Dec.	Exclude	NO	Doesn't meet inclusion criteria
1233	Impact of introduction of rapid diagnostic tests for malaria on antibiotic prescribing: analysis of observational and randomised studies in public and private healthcare settings.[Erratum appears in BMJ. 2017 Jun 29;357:j3168; PMID: 28663173]	BMJ. 356:j1054, 2017 Mar 29.	Exclude	NO	Doesn't meet inclusion criteria
1234	Incidence and Risk Factors for Developing Dengue-Associated Hemophagocytic Lymphohistiocytosis in Puerto Rico, 2008 - 2013.	PLoS Neglected Tropical Diseases [electronic resource]. 10(8):e0004939, 2016 08.	Exclude	NO	Doesn't meet inclusion criteria
1235	Increased risk of influenza among vaccinated adults who are obese.	International Journal of Obesity. 41(9):1324-1330, 2017 Sep.	Exclude	NO	Doesn't meet inclusion criteria
1236	Increased sensitivity of NS1 ELISA by heat dissociation in acute dengue 4 cases.	BMC Infectious Diseases. 17(1):204, 2017 03 11.	Exclude	NO	Doesn't meet inclusion criteria
1237	Isolation of Coronavirus NL63 from Blood from Children in Rural Haiti: Phylogenetic Similarities with Recent Isolates from Malaysia.	American Journal of Tropical Medicine & Hygiene. 96(1):144-147, 2017 Jan 11.	Exclude	NO	Doesn't meet inclusion criteria
1238	Isolation of coronavirus NL63 from blood from children in rural Haiti: phylogenetic similarities with recent isolates from Malaysia.	American Journal of Tropical Medicine and Hygiene; 2017. 96(1):144-147. 20 ref.	Exclude	Duplicate	Doesn't meet inclusion criteria
1239	Kyasanur Forest Disease (KFD): Rare Disease of Zoonotic Origin. [Review]	Journal of Nepal Health Research Council. 14(34):214-218, 2016 Sep.	Exclude	NO	Doesn't meet inclusion criteria
1240	Laboratory Diagnosis of Lassa Fever. [Review]	Journal of Clinical Microbiology. 55(6):1629-1637, 2017 06.	Exclude	NO	Doesn't meet inclusion criteria
1241	Laboratory-Enhanced Dengue Sentinel Surveillance in Colombo District, Sri Lanka: 2012-2014.	PLoS Neglected Tropical Diseases [electronic resource]. 10(2):e0004477, 2016 Feb.	Exclude	Duplicate	Doesn't meet inclusion criteria
1242	Management of viral oral ulcers in children using Chinese herbal medicine: A report of two cases.	Complementary Therapies in Medicine. 32:61-65, 2017 Jun.	Exclude	NO	Doesn't meet inclusion criteria
1243	Mayaro virus in child with acute febrile illness, Haiti, 2015.	Emerging Infectious Diseases; 2016. 22(11):2000-2002. 13 ref.	Exclude	YES	YES
1244	Mayaro virus: a forest virus primed for a trip to the city?. [Review]	Microbes & Infection. 18(12):724-734, 2016 Dec.	Exclude	NO	Doesn't meet inclusion criteria
1245	Measles Outbreak - Minnesota April-May 2017.	MMWR - Morbidity & Mortality Weekly Report. 66(27):713-717, 2017 Jul 14.	Exclude	YES	YES
1246	Modelling the Impact and Cost-Effectiveness of Biomarker Tests as Compared with Pathogen-Specific Diagnostics in the Management of Undifferentiated Fever in Remote Tropical Settings.	PLoS ONE [Electronic Resource]. 11(3):e0152420, 2016.	Exclude	NO	Doesn't meet inclusion criteria
1247	Molecular and serological evidence of flea-associated typhus group and spotted fever group rickettsial infections in Madagascar.	Parasites & Vectors [Electronic Resource]. 10(1):125, 2017 Mar 04.	Exclude	NO	Doesn't meet inclusion criteria
1248	Molecular characterization of Orientia tsutsugamushi in domestic rodents in Kolar region, Karnataka.	Asian Journal of Epidemiology; 2017. 10(3):123-127. 25 ref.	Exclude	NO	Doesn't meet inclusion criteria
1249	Molecular detection of Orientia tsutsugamushi from suspected scrub typhus cases.	Indian Journal of Pathology & Microbiology. 60(1):70-73, 2017 Jan-Mar.	Include	YES	NO
1250	Molecular detection of Orientia tsutsugamushi from suspected scrub typhus cases.	Indian Journal of Pathology & Microbiology; 2017. 60(1):70-73. 22 ref.	Exclude	Duplicate	Doesn't meet inclusion criteria
1251	Molecular determinants of plaque size as an indicator of dengue virus attenuation.	Scientific Reports. 6:26100, 2016 05 17.	Exclude	NO	Doesn't meet inclusion criteria
1252	Molecular diagnosis of African tick bite fever using eschar swabs in a traveller returning from Tanzania.	Wiener Klinische Wochenschrift. 128(15-16):602-5, 2016 Aug.	Exclude	YES	YES
1253	Molecular Identification of Q Fever in Patients with a Suspected Diagnosis of Dengue in Brazil in 2013-2014.	American Journal of Tropical Medicine & Hygiene. 94(5):1090-4, 2016 05 04.	Exclude	NO	Doesn't meet inclusion criteria
1254	Neonatal Screening and the Clinical Outcome in Children with Sickle Cell Disease in Central India.	PLoS ONE [Electronic Resource]. 11(1):e0147081, 2016.	Exclude	NO	Doesn't meet inclusion criteria
1255	Notes from the Field: Outbreak of Zika Virus Disease - American Samoa, 2016.	MMWR - Morbidity & Mortality Weekly Report. 65(41):1146-1147, 2016 Oct 21.	Exclude	YES	YES
1256	Opossums and Cat Fleas: New Insights in the Ecology of Murine Typhus in Galveston, Texas.	American Journal of Tropical Medicine & Hygiene. 95(2):457-61, 2016 08 03.	Exclude	NO	Doesn't meet inclusion criteria
1257	Optimal Cutoff and Accuracy of an IgM Enzyme-Linked Immunosorbent Assay for Diagnosis of Acute Scrub Typhus in Northern Thailand: an Alternative Reference Method to the IgM Immunofluorescence Assay.	Journal of Clinical Microbiology. 54(6):1472-1478, 2016 06.	Exclude	NO	Doesn't meet inclusion criteria
1258	Outbreak of acute febrile respiratory illness caused by human adenovirus B P14H11F14 in a military training camp in Shandong China.	Archives of Virology. 161(9):2481-9, 2016 Sep.	Exclude	YES	YES
1259	Performance of a Mobile Phone App-Based Participatory Syndromic Surveillance System for Acute Febrile Illness and Acute Gastroenteritis in Rural Guatemala.	Journal of Medical Internet Research. 19(11):e368, 2017 Nov 09.	Exclude	NO	Doesn't meet inclusion criteria
1260	Plasmodium falciparum and Mycoplasma pneumoniae co-infection presenting with cerebral malaria manifesting orofacial dyskinesia and haemophagocytic lymphohistiocytosis.	Malaria Journal. 15:461, 2016 09 08.	Exclude	YES	YES
1261	Plasmodium falciparum and Mycoplasma pneumoniae co-infection presenting with cerebral malaria manifesting orofacial dyskinesia and haemophagocytic lymphohistiocytosis.	Malaria Journal; 2016. 15(461):(8 September 2016). 8 ref.	Exclude	Duplicate	Doesn't meet inclusion criteria
1262	Popular healing and primary health care: a socio-cultural study in rural North-Eastern Ethiopia.	Ethiopian Journal of Health Development; 2016. 30(1):29-43. 44 ref.	Exclude	NO	Doesn't meet inclusion criteria
1263	Post-Chikungunya Rheumatic Disease in a 13-Year-Old Boy.	Pediatric Dermatology. 34(5):e294-e295, 2017 Sep.	Exclude	YES	YES
1264	Precisao e confiabilidade de um teste imuno-cromatografico rapido NS1 para diagnostico DENV-1 no ponto de atendimento e no laboratorio.	BMC Infectious Diseases. 17(1):594, 2017 08 29.	Exclude	NO	Doesn't meet inclusion criteria
1265	Prevalence and clinical course of dengue infection in elderly patients with acute febrile illness in a tertiary care hospital in Cali, Colombia.	Biomedica. 36(0):179-86, 2016 May 03.	Exclude	NO	Doesn't meet inclusion criteria
1266	Prevalence of Lassa Virus Disease (LVD) in Nigerian children with fever or fever and convulsions in an endemic area.	PLoS Neglected Tropical Diseases [electronic resource]. 11(7):e0005711, 2017 Jul.	Include	YES	NO
1267	Prevalence of Zoonotic and Vector-Borne Infections Among Afghan National Army Recruits in Afghanistan.	Vector Borne & Zoonotic Diseases. 16(8):501-6, 2016 08.	Exclude	NO	Doesn't meet inclusion criteria
1268	Primary healthcare providers' practices related to non-malarial acute febrile illness in Burkina Faso.	Transactions of the Royal Society of Tropical Medicine and Hygiene; 2017. 111(12):555-563. 30 ref.	Exclude	NO	Doesn't meet inclusion criteria
1269	Q fever in an endemic region of north Queensland, Australia: a 10 year review.	One Health; 2017. 3:51-55. 20 ref.	Exclude	NO	Doesn't meet inclusion criteria
1270	Quantitative and volume, conductivity and scatter changes in leucocytes of patients with acute undifferentiated febrile illness: a pilot study.	Transactions of the Royal Society of Tropical Medicine & Hygiene. 110(5):281-5, 2016 05.	Exclude	NO	Doesn't meet inclusion criteria
1271	Rapid, actionable diagnosis of urban epidemic leptospirosis using a pathogenic Leptospira lipL32-based real-time PCR assay.	PLoS Neglected Tropical Diseases [electronic resource]. 11(9):e0005940, 2017 Sep.	Exclude	NO	Doesn't meet inclusion criteria
1272	Rapid, actionable diagnosis of urban epidemic leptospirosis using a pathogenic Leptospira lipL32-based real-time PCR assay.	PLoS Neglected Tropical Diseases; 2017. 11(9):e0005940. 40 ref.	Exclude	Duplicate	Doesn't meet inclusion criteria
1273	Reducing Uncertainty for Acute Febrile Illness in Resource-Limited Settings: The Current Diagnostic Landscape. [Review]	American Journal of Tropical Medicine & Hygiene. 96(6):1285-1295, 2017 Jun.	Exclude	NO	Doesn't meet inclusion criteria
1274	Relationship between MMP expression and virulence of dengue virus type-2 in infected mosquito and mammalian cells.	Japanese Journal of Infectious Diseases; 2016. 69(1):45-50. 29 ref.	Exclude	NO	Doesn't meet inclusion criteria
1275	Renal manifestation in scrub typhus during a major outbreak in central Nepal.	Indian Journal of Nephrology; 2017. 27(6):440-445. 39 ref.	Exclude	NO	Doesn't meet inclusion criteria
1276	Resource impact of managing suspected Middle East respiratory syndrome patients in a UK teaching hospital.	Journal of Hospital Infection. 95(3):280-285, 2017 Mar.	Exclude	NO	Doesn't meet inclusion criteria
1277	Review on severity markers in leptospirosis.	Tropical Biomedicine; 2017. 34(3):494-506. many ref.	Exclude	NO	Doesn't meet inclusion criteria
1278	Rickettsia australis and Queensland Tick Typhus: A Rickettsial Spotted Fever Group Infection in Australia. [Review]	American Journal of Tropical Medicine & Hygiene. 97(1):24-29, 2017 Jul.	Exclude	NO	Doesn't meet inclusion criteria
1279	Rickettsia parkeri in Amblyomma dubitatum ticks in a spotted fever focus from the Brazilian Pampa.	Acta Tropica; 2017. 171:182-185. 25 ref.	Exclude	NO	Doesn't meet inclusion criteria
1280	Rickettsial infections in Goa - not just scrub typhus!	Journal of the Association of Physicians of India; 2017. 65(August):24-27. 32 ref.	Include	YES	NO
1281	Role of Mast Cells in Dengue Virus Pathogenesis. [Review]	DNA & Cell Biology. 36(6):423-427, 2017 Jun.	Exclude	NO	Doesn't meet inclusion criteria
1282	Screening of Returned Travelers. [Review]	Turkiye Parazitoloji Dergisi. 41(4):233-238, 2017 Dec.	Exclude	NO	Doesn't meet inclusion criteria
1283	Scrub typhus and leptospirosis: the fallacy of diagnosing with IgM Enzyme Linked Immunosorbant Assay.	Journal of Microbial and Biochemical Technology; 2016. 8(2):71-75. 43 ref.	Include	YES	NO
1284	Scrub Typhus as an Etiology of Acute Febrile Illness in Gorakhpur, Uttar Pradesh, India, 2016.	American Journal of Tropical Medicine & Hygiene. 97(5):1313-1315, 2017 Nov.	Include	YES	NO
1285	Scrub typhus during pregnancy.	Journal of Clinical and Scientific Research; 2016. 5(2):124-126. 7 ref.	Exclude	YES	YES
1286	Scrub typhus in Bhutan: a synthesis of data from 2009 to 2014. [Review]	WHO Southeast Asia Journal of Public Health. 5(2):117-122, 2016 Sep.	Exclude	NO	Doesn't meet inclusion criteria
1287	Scrub typhus in Mizoram, India.	Journal of Vector Borne Diseases; 2017. 54(4):369-371. 19 ref.	Include	YES	NO
1288	Scrub Typhus in Northeastern Thailand: Eschar Distribution, Abnormal Electrocardiographic Findings, and Predictors of Fatal Outcome.	American Journal of Tropical Medicine & Hygiene. 95(4):769-773, 2016 10 05.	Include	YES	NO
1289	Scrub typhus in pregnancy: a case series.	Tropical Doctor. 46(3):153-6, 2016 Jul.	Exclude	NO	Doesn't meet inclusion criteria
1290	Scrub typhus in rural Rajasthan and a review of other Indian studies.	Paediatrics & international Child Health. 36(2):148-53, 2016 May.	Exclude	NO	Doesn't meet inclusion criteria
1291	Scrub typhus in Uttarakhand & adjoining Uttar Pradesh: Seasonality, clinical presentations & predictors of mortality.	Indian Journal of Medical Research. 144(6):901-909, 2016 Dec.	Exclude	NO	Doesn't meet inclusion criteria
1292	Scrub typhus: a prospective, observational study during an outbreak in Rajasthan, India.	National Medical Journal of India; 2017. 30(2):69-72. 33 ref.	Exclude	NO	Doesn't meet inclusion criteria
1293	Scrub Typhus: An Emerging Neglected Tropical Disease in Nepal.	Journal of Nepal Health Research Council. 14(33):122-127, 2016 May.	Include	YES	NO
1294	Scrub typhus: risks, diagnostic issues, and management challenges.	Research and Reports in Tropical Medicine; 2017. 8:73-83. 159 ref.	Exclude	NO	Doesn't meet inclusion criteria
1295	Sentinel surveillance for influenza among severe acute respiratory infection and acute febrile illness inpatients at three hospitals in Ghana.	Influenza & Other Respiratory Viruses. 10(5):367-74, 2016 09.	Include	YES	NO
1296	Seroconversion to Causes of Febrile Illness in Mongolian Peacekeepers Deployed to South Sudan.	American Journal of Tropical Medicine & Hygiene. 95(6):1469-1471, 2016 Dec 07.	Exclude	YES	Yes
1297	Serologic evidence for hepatitis E virus infection among patients with undifferentiated acute febrile illness in Kibera, Kenya.	Journal of Clinical Virology. 77:106-8, 2016 Apr.	Exclude	Duplicate	Doesn't meet inclusion criteria
1298	Serological evidence of exposure to Rickettsia felis and Rickettsia typhi in Australian veterinarians.	Parasites and Vectors; 2017. 10(129):(13 March 2017). 31 ref.	Exclude	NO	Doesn't meet inclusion criteria
1299	Serological evidence of hantavirus infection in an urban area in Mato Grosso State, Brazil.	Revista Da Sociedade Brasileira de Medicina Tropical. 49(3):348-50, 2016 May-Jun.	Exclude	NO	Doesn't meet inclusion criteria
1300	Serological evidence of infection with rodent-borne hepatitis E virus HEV-C1 or antigenically related virus in humans.	Journal of Veterinary Medical Science. 78(11):1677-1681, 2016 Dec 01.	Include	YES	NO
1301	Serological, molecular and clinical correlates of dengue from a tertiary care centre in Chennai, India.	Archives of Virology. 162(10):2983-2988, 2017 Oct.	Exclude	NO	Doesn't meet inclusion criteria
1302	Seroprevalence of sandfly fever virus infection in military personnel on the western border of Iran.	Journal of Infection and Public Health. 10(1):59-63, 2017 Jan - Feb.	Exclude	NO	Doesn't meet inclusion criteria
1303	Seroprevalence of Scrub Typhus Infection in Arunachal Pradesh, India.	Vector Borne & Zoonotic Diseases. 16(10):659-63, 2016 10.	Exclude	NO	Doesn't meet inclusion criteria
1304	Serosurveillance of viral pathogens circulating in West Africa.	Virology Journal. 13(1):163, 2016 10 03.	Exclude	NO	Doesn't meet inclusion criteria
1305	Serosurveillance of viral pathogens circulating in West Africa.	Virology Journal; 2016. 13(163):(3 October 2016). 35 ref.	Exclude	Duplicate	Doesn't meet inclusion criteria
1306	Serum metabolomics investigation of humanized mouse model of dengue virus infection.	Journal of Virology; 2017. 91(14):e00386-17. 27 ref.	Exclude	NO	Doesn't meet inclusion criteria
1307	Sharp decline of malaria cases in the Burie Zuria, Dembia, and Mecha districts, Amhara Region, Ethiopia, 2012-2014: descriptive analysis of surveillance data.	Malaria Journal. 15:104, 2016 Feb 19.	Exclude	NO	Doesn't meet inclusion criteria
1308	Sharp decline of malaria cases in the Burie Zuria, Dembia, and Mecha districts, Amhara Region, Ethiopia, 2012-2014: descriptive analysis of surveillance data.	Malaria Journal; 2016. 15(104):(19 February 2016). 20 ref.	Exclude	Duplicate	Doesn't meet inclusion criteria
1309	Single-cycle replicable Rift Valley fever virus mutants as safe vaccine candidates. [Review]	Virus Research. 216:55-65, 2016 May 02.	Exclude	NO	Doesn't meet inclusion criteria
1310	Spatio-temporal analysis of the genetic diversity and complexity of Plasmodium falciparum infections in Kedougou, southeastern Senegal.	Parasites & Vectors [Electronic Resource]. 10(1):33, 2017 Jan 19.	Exclude	NO	Doesn't meet inclusion criteria
1311	Spatio-temporal analysis of the genetic diversity and complexity of Plasmodium falciparum infections in Kedougou, southeastern Senegal.	Parasites and Vectors; 2017. 10(33):(19 January 2017). 37 ref.	Exclude	Duplicate	Doesn't meet inclusion criteria
1312	Spectrum of infections in acute febrile illness in central India.	Indian Journal of Medical Microbiology; 2017. 35(4):480-484. 14 ref.	Include	YES	NO
1313	Spontaneous spinal subarachnoid haemorrhage: a rare complication of dengue fever.	Journal of Clinical and Health Sciences; 2017. 2(2):54-57. 14 ref.	Exclude	YES	YES
1314	State of the art of diagnosis of rickettsial diseases: the use of blood specimens for diagnosis of scrub typhus, spotted fever group rickettsiosis, and murine typhus. [Review]	Current Opinion in Infectious Diseases. 29(5):433-9, 2016 Oct.	Exclude	NO	Doesn't meet inclusion criteria
1315	Study of association of thrombocytopenia with Plasmodium vivax infection.	Indian Journal of Medical Sciences; 2017. 69(1):33-35. 19 ref.	Exclude	NO	Doesn't meet inclusion criteria
1316	Symptomatic Dengue in Children in 10 Asian and Latin American Countries.	New England Journal of Medicine. 374(12):1155-66, 2016 Mar 24.	Exclude	NO	Doesn't meet inclusion criteria
1317	That Which Bends Up: A Case Report and Literature Review of Chikungunya Virus. [Review]	Journal of General Internal Medicine. 31(5):576-81, 2016 May.	Exclude	NO	Doesn't meet inclusion criteria
1318	The dangers of accepting a single diagnosis: case report of concurrent Plasmodium knowlesi malaria and dengue infection.	Malaria Journal. 16(1):2, 2017 01 03.	Exclude	NO	Doesn't meet inclusion criteria
1319	The dangers of accepting a single diagnosis: case report of concurrent Plasmodium knowlesi malaria and dengue infection.	Malaria Journal; 2017. 16(2):(3 January 2017). 59 ref.	Exclude	Duplicate	Doesn't meet inclusion criteria
1320	The epidemiology of Dengue fever in Saudi Arabia: A systematic review. [Review]	Journal of Infection and Public Health. 9(2):117-24, 2016 Mar-Apr.	Exclude	NO	Doesn't meet inclusion criteria
1321	Tick-borne encephalitis: What travelers should know when visiting an endemic country. [Review]	Human vaccines & Immunotherapeutics. 12(10):2694-2699, 2016 10 02.	Exclude	NO	Doesn't meet inclusion criteria
1322	Transanal endoscopic microsurgery for large benign rectal tumors; where are the limits?.	International Journal Of Surgery. 29:128-31, 2016 May.	Exclude	NO	Doesn't meet inclusion criteria
1323	Tricky typhus ticks two: A report of two sisters from North India presenting with acute respiratory distress syndrome due to scrub typhus.	Indian Journal of Medical Microbiology. 34(2):244-6, 2016 Apr-Jun.	Exclude	YES	YES
1324	Unsuspected Dengue as a Cause of Acute Febrile Illness in Children and Adults in Western Nicaragua.	PLoS Neglected Tropical Diseases [electronic resource]. 10(10):e0005026, 2016 Oct.	Include	YES	NO
1325	Unusual presentation of dengue fever: a child with acute myocarditis.	Sultan Qaboos University Medical Journal; 2016. 16(1):e101-e104. 23 ref.	Exclude	NO	Doesn't meet inclusion criteria
1326	Update: Ongoing Zika Virus Transmission - Puerto Rico, November 1, 2015-July 7, 2016.	MMWR - Morbidity & Mortality Weekly Report. 65(30):774-9, 2016 Aug 05.	Exclude	YES	YES
1327	Urban Chikungunya in the Middle East and North Africa: A systematic review. [Review]	PLoS Neglected Tropical Diseases [electronic resource]. 11(6):e0005707, 2017 Jun.	Exclude	NO	Doesn't meet inclusion criteria
1328	Use of a Rapid Test for Diagnosis of Dengue during Suspected Dengue Outbreaks in Resource-Limited Regions.	Journal of Clinical Microbiology. 54(8):2090-5, 2016 Aug.	Exclude	NO	Doesn't meet inclusion criteria
1329	Use of Household Cluster Investigations to Identify Factors Associated with Chikungunya Virus Infection and Frequency of Case Reporting in Puerto Rico.	PLoS Neglected Tropical Diseases [electronic resource]. 10(10):e0005075, 2016 Oct.	Exclude	NO	Doesn't meet inclusion criteria
1330	Use of multiplex PCR to rapidly diagnose febrile patients during a gastroenteritis outbreak among Ebola virus treatment unit workers.	Journal of the Royal Army Medical Corps. 163(1):73-75, 2017 Feb.	Exclude	YES	YES
1331	Use of Multiplex Real-Time PCR To Diagnose Scrub Typhus.	Journal of Clinical Microbiology. 55(5):1377-1387, 2017 May.	Exclude	NO	Doesn't meet inclusion criteria
1332	Use of Peptide-Based Enzyme-Linked Immunosorbent Assay followed by Immunofluorescence Assay To Document Ehrlichia chaffeensis as a Cause of Febrile Illness in Nicaragua.	Journal of Clinical Microbiology. 54(6):1581-1585, 2016 06.	Exclude	NO	Doesn't meet inclusion criteria
1333	Use of peptide-based enzyme-linked immunosorbent assay followed by immunofluorescence assay to document Ehrlichia chaffeensis as a cause of febrile illness in Nicaragua.	Journal of Clinical Microbiology; 2016. 54(6):1581-1585. 25 ref.	Exclude	Duplicate	Doesn't meet inclusion criteria
1334	Varied presentations of leptospirosis: experience from a tertiary care hospital in north India.	Tropical Doctor. 47(2):128-132, 2017 Apr.	Include	YES	NO
1335	West Nile Virus Infection. [Review]	Microbiology Spectrum. 4(3), 2016 06.	Exclude	NO	Doesn't meet inclusion criteria
1336	Widespread subcutaneous necrosis in spotted fever group Rickettsioses from the coastal belt of Sri Lanka- a case report.	BMC Infectious Diseases. 17(1):278, 2017 Apr 17.	Exclude	YES	YES
1337	Zika virus infection: Past and present of another emerging vector-borne disease. [Review]	Journal of Vector Borne Diseases. 53(4):305-311, 2016 Oct-Dec.	Exclude	NO	Doesn't meet inclusion criteria
1338	Zika Virus. [Review]	Clinical Microbiology Reviews. 29(3):487-524, 2016 Jul.	Exclude	NO	Doesn't meet inclusion criteria
1339	Zika virus-associated neurological disorders: a review. [Review]	Brain. 139(Pt 8):2122-30, 2016 Aug.	Exclude	NO	Doesn't meet inclusion criteria
